# Supplementary material for: Reduced TREM2 activation in microglia of patients with Alzheimer's disease
Source: FEBS Open Bio. 2021 Sep 28;11(11):3063–80. doi: 10.1002/2211-5463.13300 (PMC8564098; doi:10.1002/2211-5463.13300)
Supplement: Supplementary file 2 — Table. S1. DEGs of Hyb87 (vs PBS or control IgG). [file FEB4-11-3063-s003.xlsx]

## Sheet: Hyb87 vs. PBS
Gene	log2FC	P value	FDR-adjusted P value
TIMP3	3.14009	1.50286e-55	2.64218e-51
DUSP5	2.75787	1.10439e-47	9.70817e-44
CCR7	3.45875	3.38285e-47	1.98247e-43
NR4A3	2.67703	7.80651e-45	3.43116e-41
CCL22	2.32839	1.73065e-42	6.08531e-39
LPL	2.24005	1.97611e-41	5.79034e-38
CRLF2	2.70065	2.60502e-38	6.54269e-35
RGCC	2.6562	5.66506e-38	1.24497e-34
GPR183	2.1583	3.51054e-36	6.85765e-33
ATF3	2.28753	4.45567e-35	7.83352e-32
MREG	2.39396	2.24614e-34	3.58994e-31
TACSTD2	-2.54122	4.44978e-32	6.5193e-29
CXCR4	2.20791	6.80412e-32	9.20179e-29
CCL24	2.96471	1.3577e-31	1.70498e-28
IRF4	2.08096	2.891e-30	3.38845e-27
EGR2	2.01859	5.03442e-30	5.53188e-27
BIRC3	2.1342	5.37878e-30	5.56261e-27
PLAC8	-2.25181	7.96693e-30	7.78148e-27
BTG1	1.81267	1.68475e-29	1.55893e-26
IL7R	1.63663	1.16097e-28	1.02055e-25
DCSTAMP	3.25102	3.26551e-28	2.73386e-25
MATK	2.21203	1.06769e-26	8.53232e-24
IDO1	3.37116	8.4531e-26	6.46148e-23
GADD45B	1.80204	1.46096e-25	1.07021e-22
FABP5	1.44146	7.15281e-25	5.03014e-22
GPR157	1.66588	1.49867e-24	1.01339e-21
P2RY13	-2.24641	7.67825e-24	4.99968e-21
TFRC	1.46328	1.39285e-23	8.74559e-21
ALCAM	1.48552	7.55311e-23	4.57901e-20
CCL7	4.18275	2.58498e-22	1.51488e-19
CSF1	1.67582	7.20731e-22	4.08747e-19
LAD1	1.78559	1.63892e-21	9.00431e-19
VEGFA	1.62808	4.11044e-21	2.18987e-18
PTRF	1.78635	8.77748e-21	4.53873e-18
AVPI1	1.95384	1.1378e-20	5.71532e-18
TGFA	2.36195	3.12521e-20	1.52623e-17
HTRA4	2.58701	3.28479e-20	1.56081e-17
SDS	1.59564	3.5759e-20	1.65442e-17
PFKP	1.80252	6.95548e-20	3.13549e-17
GNG2	-1.52795	1.19038e-19	5.23201e-17
BMP6	2.71996	1.974e-19	8.46461e-17
LAMP3	1.32258	3.48206e-19	1.45757e-16
ARID5B	1.56484	3.62444e-19	1.48189e-16
COL6A1	1.3635	1.34291e-18	5.36583e-16
SLC7A11	1.33026	1.38684e-18	5.41825e-16
BCL2L11	1.75184	6.79414e-18	2.58825e-15
DOT1L	1.46994	6.91928e-18	2.58825e-15
FOXO1	2.15892	7.18717e-18	2.63245e-15
NCAM1	1.27431	8.49471e-18	3.04787e-15
GNPTAB	1.25213	1.82796e-17	6.42746e-15
SATB1	1.39473	2.5196e-17	8.68572e-15
RGS1	1.17672	2.95209e-17	9.9809e-15
TGFBI	1.13702	1.1543e-16	3.829e-14
TBC1D8	1.21124	1.70621e-16	5.55499e-14
SLC41A2	1.27802	2.96973e-16	9.49288e-14
PALD1	-1.33953	3.3508e-16	1.05197e-13
LTB	-1.62417	5.24627e-16	1.61815e-13
GNA13	1.10061	5.50545e-16	1.66882e-13
CBLB	1.55293	7.99885e-16	2.38352e-13
EGR3	2.05536	8.32351e-16	2.43893e-13
EMP1	1.32225	9.07296e-16	2.61495e-13
TGM2	1.48191	1.03535e-15	2.93589e-13
GPR56	-1.9556	1.49702e-15	4.17763e-13
HNRNPC	-1.12199	1.94857e-15	5.35279e-13
SPHK1	1.31007	1.99625e-15	5.39938e-13
KLHL24	1.30227	3.17633e-15	8.46108e-13
REL	1.09145	8.59112e-15	2.25434e-12
RGS13	3.6281	1.20252e-14	3.10905e-12
COLEC12	1.64801	1.38102e-14	3.51879e-12
MTSS1	1.23169	2.6198e-14	6.5798e-12
NRIP3	1.46097	3.2827e-14	8.1286e-12
ZMIZ1	1.15442	3.84932e-14	9.3993e-12
SH3D19	1.49909	5.79112e-14	1.39471e-11
FCAMR	-2.29587	6.12653e-14	1.45555e-11
DHRS3	1.70168	7.12251e-14	1.66961e-11
CDH1	-1.64122	7.61911e-14	1.75257e-11
GPR137B	1.05129	7.67577e-14	1.75257e-11
CTGF	2.97998	9.1584e-14	2.03815e-11
COL6A2	1.13601	9.08019e-14	2.03815e-11
HOMER2	2.87732	9.79391e-14	2.10839e-11
C6orf223	2.40571	9.83381e-14	2.10839e-11
GLA	1.03869	9.61302e-14	2.10839e-11
TFPI	1.25763	1.86075e-13	3.94142e-11
TAC1	3.59044	2.15414e-13	4.50857e-11
WDFY2	-1.36385	2.63194e-13	5.44377e-11
EGR1	2.32761	3.21671e-13	6.57592e-11
SERPINE1	2.32073	3.59586e-13	7.26652e-11
HBEGF	1.03832	4.52784e-13	9.04591e-11
GJA1	2.08737	4.90067e-13	9.58561e-11
TMEM51	-1.29184	4.90703e-13	9.58561e-11
METTL1	1.3541	5.31003e-13	1.02589e-10
FAM49A	1.00885	5.73055e-13	1.0951e-10
BCAR3	1.81531	5.80756e-13	1.09788e-10
MAP3K14	1.22124	5.98089e-13	1.11862e-10
TESK2	1.42967	7.28643e-13	1.34845e-10
TCP11L2	1.21912	8.59211e-13	1.57352e-10
TM4SF19	1.94134	9.29322e-13	1.68437e-10
CHST7	1.19463	1.18408e-12	2.12422e-10
PPM1K	1.3177	1.20274e-12	2.13589e-10
FOSL2	1.28078	1.27971e-12	2.24987e-10
S100Z	-2.10653	1.36001e-12	2.36737e-10
CXCR2	-1.2529	1.54285e-12	2.65929e-10
ARNTL2	1.61086	1.56278e-12	2.6675e-10
LGALS12	-1.73769	1.58819e-12	2.68481e-10
JAK1	0.940333	1.62567e-12	2.722e-10
CYP27A1	1.00015	1.86856e-12	3.09917e-10
ATP2A3	-1.46407	1.95333e-12	3.20948e-10
CMKLR1	-1.03576	2.1291e-12	3.4659e-10
PMP22	1.04651	2.16204e-12	3.48723e-10
SEMA3C	2.15847	2.36268e-12	3.77621e-10
PLCL1	1.2043	2.49822e-12	3.95686e-10
NRP2	0.971675	4.65341e-12	7.30461e-10
NCCRP1	2.11126	5.04351e-12	7.84689e-10
ENO3	1.23873	6.32973e-12	9.76166e-10
FNIP2	0.989375	7.9945e-12	1.22218e-09
LGALS3	1.00025	9.00271e-12	1.36445e-09
ALOX5	-0.95268	9.75679e-12	1.4661e-09
ABHD2	0.913806	1.07039e-11	1.59479e-09
CYCSP52	1.27004	1.26949e-11	1.87554e-09
ARAP2	1.1618	1.29698e-11	1.90019e-09
MYO1E	0.892888	1.33023e-11	1.93279e-09
DUSP1	1.02315	1.44078e-11	2.07626e-09
PPFIBP1	1.07112	1.55811e-11	2.22708e-09
PAQR5	1.6749	1.6817e-11	2.38435e-09
FAM20A	1.06433	1.93768e-11	2.7253e-09
PIM3	1.03357	2.01974e-11	2.81818e-09
DFNB31	1.73688	2.10598e-11	2.91537e-09
GRASP	1.10303	2.50601e-11	3.44204e-09
PIM1	1.08123	2.72654e-11	3.71591e-09
PLA2G7	0.92062	2.96257e-11	4.00654e-09
SLC26A11	1.11255	3.91565e-11	5.25504e-09
MAP4K4	1.30475	3.98484e-11	5.30739e-09
DHRS11	1.3401	4.81494e-11	6.36478e-09
ANTXR2	1.16513	5.19223e-11	6.76182e-09
ACP5	0.84964	5.15686e-11	6.76182e-09
ABTB2	2.95808	7.76805e-11	1.00419e-08
ABHD6	0.993414	8.70785e-11	1.11747e-08
PRKACA	-1.09137	8.91492e-11	1.13575e-08
PARM1	-0.927339	9.07418e-11	1.14772e-08
MMP15	-1.4462	1.16132e-10	1.45837e-08
NR4A1	1.87606	1.22735e-10	1.53036e-08
IL1R2	1.49775	1.33187e-10	1.64898e-08
ITGB3	1.91705	1.5819e-10	1.94485e-08
FPR1	-1.1659	1.70691e-10	2.08397e-08
ABCC4	-0.928727	1.75562e-10	2.12866e-08
KCNE1L	2.12152	1.96313e-10	2.36395e-08
RXRA	-1.00114	2.14687e-10	2.55762e-08
CHST11	0.847015	2.15305e-10	2.55762e-08
MAPK13	0.927275	2.1756e-10	2.56707e-08
SRSF3	-1.05005	2.28722e-10	2.68078e-08
ARHGAP9	-1.05222	2.30289e-10	2.68127e-08
HSD3B7	1.49221	2.51833e-10	2.91282e-08
ITGB8	1.43541	2.5353e-10	2.91328e-08
IL1B	-0.994161	2.57254e-10	2.93687e-08
ARHGAP15	-1.26624	2.97658e-10	3.37621e-08
APEX1	-1.07532	3.56526e-10	4.01801e-08
ZDHHC18	0.93428	3.62377e-10	4.05793e-08
CDK14	1.03444	3.97758e-10	4.42594e-08
SYTL1	-1.8963	4.38946e-10	4.85353e-08
PHLDA1	0.814465	4.74933e-10	5.21862e-08
PYCARD	-1.03619	5.07287e-10	5.53952e-08
FADS3	0.99642	5.13782e-10	5.5758e-08
MS4A6A	-0.837842	5.57987e-10	6.01839e-08
GPC4	0.986297	6.00072e-10	6.43285e-08
ITGB1BP2	-1.78781	6.96269e-10	7.41885e-08
VAT1	0.804707	7.22931e-10	7.65654e-08
ATP1B3	0.813066	7.30413e-10	7.68945e-08
CLCF1	5.12023	7.61645e-10	7.97053e-08
TNFRSF18	1.31564	7.83353e-10	8.14919e-08
MMP19	1.12116	8.45311e-10	8.74201e-08
PHF16	1.40985	8.51894e-10	8.75857e-08
C17orf96	1.41574	1.0202e-09	1.0428e-07
A2M	0.783032	1.02842e-09	1.04513e-07
ARHGAP10	0.868109	1.17372e-09	1.18593e-07
APAF1	-0.996311	1.27755e-09	1.28347e-07
GSTO1	1.05734	1.33439e-09	1.33295e-07
OLFM1	-2.27536	1.38824e-09	1.37891e-07
SLCO4C1	-1.39367	1.41835e-09	1.4009e-07
SERP1	-0.925026	1.61109e-09	1.58238e-07
SLC29A3	0.919651	1.80337e-09	1.76139e-07
BHLHE41	0.829567	1.86455e-09	1.81108e-07
RYR1	-2.42385	2.05045e-09	1.98071e-07
CD300LB	1.03915	2.18318e-09	2.09741e-07
FLJ41200	-1.08132	2.25044e-09	2.15027e-07
FOXO3	0.961056	2.44742e-09	2.32585e-07
PPTC7	0.853198	2.50085e-09	2.36384e-07
ST3GAL6	1.7801	2.5511e-09	2.39845e-07
IRF1	1.07038	2.59475e-09	2.4265e-07
TLR10	-1.88103	2.63085e-09	2.44725e-07
IARS	0.831357	2.74754e-09	2.54234e-07
DMPK	-1.69571	3.02014e-09	2.77995e-07
SLC44A1	0.927917	3.12261e-09	2.8593e-07
ZFAND5	0.77175	3.18994e-09	2.90582e-07
ARMC9	0.919521	3.35073e-09	3.03656e-07
MFGE8	1.27033	3.44099e-09	3.10236e-07
FABP4	4.76196	3.46335e-09	3.10659e-07
CD1A	-0.844989	3.56762e-09	3.16779e-07
GM2A	0.822295	3.56659e-09	3.16779e-07
RGS2	0.936578	3.59352e-09	3.17476e-07
LAPTM4B	0.906454	3.81217e-09	3.35108e-07
NUAK1	1.09486	4.1763e-09	3.65291e-07
LAMC1	0.872577	4.26178e-09	3.70922e-07
NR4A2	1.28485	4.42683e-09	3.8339e-07
NFAM1	-0.923522	4.74772e-09	4.09165e-07
GPR84	-0.883493	5.11809e-09	4.38932e-07
NUAK2	2.40183	5.46064e-09	4.65704e-07
EVI2B	-0.99728	5.48323e-09	4.65704e-07
IL3RA	1.19986	5.94997e-09	5.02915e-07
SMAD3	-1.28811	6.18302e-09	5.17637e-07
BASP1	1.14276	6.1718e-09	5.17637e-07
P2RY10	0.999477	6.23919e-09	5.19863e-07
MDFIC	0.941086	6.71075e-09	5.56518e-07
DSC2	0.821961	7.01313e-09	5.78863e-07
CD1B	1.50563	7.0608e-09	5.80074e-07
PCDHGB7	-1.00697	7.0975e-09	5.80377e-07
VGLL4	0.958661	7.59731e-09	6.18371e-07
CYSLTR1	-0.913424	7.89924e-09	6.39984e-07
GBE1	0.852086	8.01502e-09	6.46386e-07
SLC38A2	0.763985	8.14126e-09	6.53569e-07
CD109	0.790779	8.61313e-09	6.88307e-07
ST14	-0.879914	8.73581e-09	6.94951e-07
ADAM19	0.837569	8.83623e-09	6.99773e-07
EHD1	-0.867214	8.98449e-09	7.08325e-07
ETFB	-0.990937	9.8251e-09	7.71139e-07
OSBPL8	0.749131	1.02323e-08	7.99526e-07
PHLDB1	2.36094	1.11517e-08	8.67513e-07
SIPA1L1	0.859791	1.12159e-08	8.68663e-07
AHNAK	0.968346	1.15683e-08	8.92025e-07
CCDC68	1.7138	1.22131e-08	9.37633e-07
AP1S3	1.38386	1.27881e-08	9.77512e-07
CISH	1.51625	1.31888e-08	1.00378e-06
PIK3R3	1.17619	1.3439e-08	1.00971e-06
NAB2	0.956382	1.34252e-08	1.00971e-06
TNFRSF1B	0.733955	1.34132e-08	1.00971e-06
GLIPR2	1.0897	1.42461e-08	1.06579e-06
PLEKHA5	1.23139	1.43428e-08	1.06848e-06
SPOCD1	6.76839	1.45274e-08	1.07313e-06
NDUFA11	-0.995629	1.45137e-08	1.07313e-06
CD300A	-0.807045	1.48124e-08	1.08961e-06
RHOBTB2	0.887015	1.59353e-08	1.16733e-06
CPD	0.830379	1.65525e-08	1.20751e-06
MMD	-0.888493	1.68833e-08	1.2215e-06
PLAGL1	0.855057	1.68718e-08	1.2215e-06
IL1RN	0.781246	1.74385e-08	1.2565e-06
TMEM164	0.923294	1.761e-08	1.26368e-06
POPDC3	2.71481	1.84684e-08	1.31454e-06
CLN8	0.802398	1.84628e-08	1.31454e-06
ZMYND15	0.962136	1.94537e-08	1.37909e-06
IFNGR2	-0.843365	2.03878e-08	1.43951e-06
GAPT	-0.978179	2.06272e-08	1.45059e-06
NOTCH3	0.994516	2.1397e-08	1.49873e-06
C19orf60	-1.33229	2.20317e-08	1.53258e-06
ATP6V1A	0.800424	2.20546e-08	1.53258e-06
PSME3	-0.889652	2.36289e-08	1.63551e-06
TLE1	1.69552	2.42706e-08	1.67334e-06
CNN2	-0.744207	2.4643e-08	1.69238e-06
TFPI2	7.19056	2.49072e-08	1.70386e-06
WDR77	-0.976395	2.54081e-08	1.7314e-06
TNFSF10	-1.4596	2.63387e-08	1.78788e-06
RAPGEF1	1.22033	2.69124e-08	1.8198e-06
CCNJL	1.47931	2.99057e-08	2.01445e-06
LDHA	0.749647	3.01504e-08	2.02318e-06
MYOF	0.743122	3.09705e-08	2.07031e-06
RARRES2	1.67727	3.13319e-08	2.08654e-06
SNAI1	1.1038	3.17997e-08	2.1097e-06
FAM105A	-0.799969	3.23929e-08	2.14097e-06
SLC7A5	-0.855494	3.25496e-08	2.14328e-06
COX18	-1.06705	3.28841e-08	2.15722e-06
FOSB	3.23272	3.42752e-08	2.24012e-06
FFAR2	-1.15183	3.44059e-08	2.24033e-06
CTSB	0.72013	3.65499e-08	2.37116e-06
STAT4	1.39258	3.68044e-08	2.37889e-06
CCL1	1.55304	3.78155e-08	2.4264e-06
IGSF3	1.02044	3.78142e-08	2.4264e-06
HDGFRP3	0.865593	4.02163e-08	2.57107e-06
HIP1	-0.902895	4.20768e-08	2.68026e-06
FTH1	0.642593	4.26659e-08	2.70797e-06
RASGRP4	-1.05971	4.36368e-08	2.75963e-06
TPST2	-0.800523	4.73753e-08	2.98533e-06
BRCA1	-1.40577	4.88898e-08	3.05883e-06
DEPTOR	-1.17422	4.88454e-08	3.05883e-06
CHI3L1	0.688107	4.93902e-08	3.07918e-06
CD83	0.753089	5.24793e-08	3.26021e-06
IFI30	0.636568	6.24733e-08	3.8674e-06
ELOVL7	1.80739	6.30475e-08	3.88926e-06
PCYOX1L	-0.888786	6.77583e-08	4.16524e-06
CPED1	-0.94092	6.93406e-08	4.24766e-06
MAP2K3	0.811414	7.00236e-08	4.2746e-06
MLEC	-0.821412	8.15605e-08	4.96164e-06
C15orf48	0.762135	8.28131e-08	5.02047e-06
ADCY3	0.899912	8.36555e-08	5.05411e-06
ANTXR1	-0.729643	8.44773e-08	5.08629e-06
SOD2	0.698159	8.50164e-08	5.10128e-06
PBX2	-0.827327	9.48781e-08	5.67365e-06
LAT	1.39679	9.6635e-08	5.72355e-06
POR	0.894007	9.64964e-08	5.72355e-06
DENND3	-0.870999	9.66894e-08	5.72355e-06
FAM160A2	-1.08224	9.86273e-08	5.81868e-06
PLEKHB2	0.716961	9.9481e-08	5.84942e-06
EDNRA	-0.868429	1.01903e-07	5.97184e-06
MYO18A	-0.823849	1.06618e-07	6.22744e-06
GNAI1	-1.06475	1.08428e-07	6.31215e-06
ETV3	1.02296	1.10705e-07	6.42342e-06
SMIM3	0.977782	1.12221e-07	6.48999e-06
MYCBP	-1.04859	1.1675e-07	6.72975e-06
SH3RF1	-1.1814	1.22006e-07	7.00976e-06
NFATC2	-0.985469	1.22595e-07	7.02064e-06
RCN3	-0.985942	1.26656e-07	7.22969e-06
NAMPT	0.681259	1.32546e-07	7.5414e-06
IFITM2	-1.03243	1.34089e-07	7.60456e-06
TLR2	-0.871996	1.36077e-07	7.69253e-06
BCAT1	0.886293	1.36685e-07	7.70214e-06
ICOSLG	0.767621	1.37886e-07	7.74494e-06
SRFBP1	-0.93338	1.4269e-07	7.98929e-06
GPRC5C	-1.13993	1.47389e-07	8.22616e-06
ADAMTS10	-1.04985	1.49008e-07	8.2902e-06
DENND1C	-0.981083	1.51524e-07	8.40359e-06
CYP51A1	0.731477	1.5275e-07	8.44496e-06
GPN3	-0.859598	1.6004e-07	8.82025e-06
ADD2	1.2201	1.65211e-07	9.07681e-06
RASAL1	0.764462	1.69697e-07	9.29424e-06
TGFB2	1.28605	1.73317e-07	9.46299e-06
LDLRAD4	-0.970735	1.75489e-07	9.52246e-06
SCARB2	0.735193	1.75484e-07	9.52246e-06
PPARG	1.39958	1.80673e-07	9.77357e-06
PLXNA3	0.812849	1.83585e-07	9.90061e-06
IRF2BPL	0.772417	1.85279e-07	9.96145e-06
AKNA	-0.861726	1.88669e-07	1.01128e-05
SH3D21	1.02707	1.93347e-07	1.0332e-05
DOPEY2	0.856061	1.98812e-07	1.05919e-05
IL1A	-0.928106	2.00356e-07	1.06419e-05
SAT1	0.661806	2.01528e-07	1.06719e-05
SPAG9	0.688607	2.08529e-07	1.10094e-05
NQO1	0.714291	2.14424e-07	1.12868e-05
KIFC1	-1.38969	2.26613e-07	1.18928e-05
CLEC10A	-0.944837	2.3188e-07	1.2133e-05
PDLIM4	1.20078	2.33509e-07	1.21819e-05
LAP3	0.678812	2.35194e-07	1.22336e-05
IL18R1	-0.938336	2.37842e-07	1.23348e-05
AXIN2	1.86679	2.40081e-07	1.24143e-05
GNA15	-0.703597	2.43345e-07	1.25462e-05
CDH20	-2.1501	2.61161e-07	1.33862e-05
TP53I13	-0.903989	2.60517e-07	1.33862e-05
IL27RA	0.92509	2.66564e-07	1.3584e-05
SQLE	0.852188	2.65794e-07	1.3584e-05
LOC730101	1.76587	2.69316e-07	1.36845e-05
PIM2	0.772548	2.80607e-07	1.41763e-05
ITGA4	-0.721306	2.79808e-07	1.41763e-05
MALT1	0.746451	3.01318e-07	1.5179e-05
PIK3CB	0.751047	3.05959e-07	1.53687e-05
CCND3	-0.749441	3.17237e-07	1.58898e-05
HIVEP3	-0.781802	3.33844e-07	1.66742e-05
SLC5A3	0.909141	3.36224e-07	1.66879e-05
MAOA	0.757506	3.36967e-07	1.66879e-05
NCS1	0.741879	3.36018e-07	1.66879e-05
RASSF3	0.727987	3.48316e-07	1.72015e-05
CD28	-0.939297	3.53384e-07	1.73573e-05
MAP4K2	-0.889143	3.53445e-07	1.73573e-05
MPEG1	-0.757449	3.61834e-07	1.77198e-05
TRAF5	1.7627	3.76993e-07	1.84109e-05
CCDC85B	-1.09124	3.83852e-07	1.86939e-05
UXS1	0.770554	3.87127e-07	1.88013e-05
GAL3ST4	-0.82807	3.88676e-07	1.88245e-05
MAT2A	-0.780554	3.93967e-07	1.90284e-05
ANXA11	0.672141	4.00779e-07	1.93044e-05
GHRL	-1.11637	4.03469e-07	1.93808e-05
LMO7	-0.96386	4.08061e-07	1.94949e-05
POLD4	-0.7357	4.07182e-07	1.94949e-05
FAM136A	-0.918183	4.09461e-07	1.95088e-05
DPCD	-1.281	4.28941e-07	2.03267e-05
ZNRF1	0.936507	4.28352e-07	2.03267e-05
GAL	4.03818	4.30952e-07	2.03671e-05
RAB9A	0.934919	4.40919e-07	2.07823e-05
IQGAP2	0.714046	4.47761e-07	2.10483e-05
UBE2R2	0.750928	4.5505e-07	2.13339e-05
RAB13	0.731957	4.79753e-07	2.24323e-05
NFE2L1	-0.770916	4.86418e-07	2.26836e-05
MITF	0.738675	4.95948e-07	2.30668e-05
PLAUR	0.637268	5.00042e-07	2.31959e-05
MGST1	0.94308	5.09311e-07	2.35637e-05
MON1B	-0.76917	5.20995e-07	2.4041e-05
C9orf91	0.794798	5.48839e-07	2.52595e-05
CALCRL	1.18411	5.50607e-07	2.52747e-05
METTL14	-1.41197	5.55387e-07	2.54278e-05
LDLR	0.902188	5.9332e-07	2.70939e-05
USP42	-1.01971	6.03503e-07	2.74875e-05
LCLAT1	-0.915727	6.16055e-07	2.78653e-05
NOTCH2	0.697278	6.16553e-07	2.78653e-05
UTRN	-0.666215	6.15865e-07	2.78653e-05
SRI	-0.782304	6.24367e-07	2.81461e-05
LMTK2	-0.863419	6.30066e-07	2.83304e-05
PRAM1	-0.873191	6.37422e-07	2.85881e-05
LDB1	-0.829002	6.63638e-07	2.96881e-05
ACO1	0.734748	6.82995e-07	3.04478e-05
LGALS9	0.66659	6.84085e-07	3.04478e-05
TALDO1	0.620329	6.85864e-07	3.045e-05
AFF1	0.698904	6.94573e-07	3.07589e-05
TMEM158	1.16208	7.11828e-07	3.14438e-05
C22orf32	-0.802147	7.18573e-07	3.16622e-05
LOC100129034	0.66405	7.577e-07	3.33028e-05
CPEB2	1.1938	8.09565e-07	3.54054e-05
KIAA0226	0.693956	8.07617e-07	3.54054e-05
GEM	4.71889	8.1349e-07	3.54888e-05
NDFIP2	0.962055	8.25476e-07	3.59225e-05
AKT1S1	0.905996	8.4468e-07	3.66675e-05
FOXP1	0.816198	8.49771e-07	3.67976e-05
SAMSN1	0.634421	8.59357e-07	3.71213e-05
APBB1IP	-0.731635	8.6206e-07	3.71468e-05
SPTBN1	-0.769531	8.6971e-07	3.73848e-05
PRKX	0.86463	8.93405e-07	3.83096e-05
GNA12	0.642181	9.10831e-07	3.89619e-05
LIPN	1.4191	9.19847e-07	3.9252e-05
CERS6	0.655978	9.33114e-07	3.97217e-05
SYTL3	0.893985	9.54935e-07	4.05525e-05
MAP3K1	0.724686	9.63006e-07	4.07967e-05
ITPR2	-0.754212	9.67954e-07	4.09077e-05
TJP2	0.937184	9.73874e-07	4.0961e-05
SPTAN1	0.638669	9.72807e-07	4.0961e-05
FAM69A	1.65725	1.00915e-06	4.23433e-05
ATP6V1H	0.667668	1.02555e-06	4.29292e-05
CD93	-1.25124	1.05649e-06	4.4119e-05
TUBA8	2.26401	1.07577e-06	4.48178e-05
ARHGAP21	0.840018	1.0972e-06	4.54949e-05
TUBB6	0.772663	1.09662e-06	4.54949e-05
USP10	-0.819069	1.13272e-06	4.68572e-05
DCAKD	2.036	1.14699e-06	4.72255e-05
NPC1	0.719051	1.14504e-06	4.72255e-05
FYN	0.695993	1.18566e-06	4.87033e-05
CD47	-0.808787	1.22654e-06	5.02652e-05
SIDT2	-0.810462	1.23087e-06	5.03253e-05
TLCD2	-1.22403	1.23593e-06	5.0415e-05
C12orf75	-1.13963	1.26396e-06	5.14392e-05
CABLES1	-1.02485	1.29998e-06	5.27828e-05
HPGD	-1.11948	1.30374e-06	5.28134e-05
TNFRSF12A	0.929378	1.35307e-06	5.46858e-05
RIPK2	0.780045	1.37584e-06	5.54785e-05
SLC1A4	-0.737794	1.40065e-06	5.63496e-05
ATP6V1B2	0.620607	1.42781e-06	5.73111e-05
PTPN1	0.72473	1.47639e-06	5.91261e-05
UFSP2	-1.07175	1.48617e-06	5.93826e-05
SUSD3	-0.768204	1.55253e-06	6.18935e-05
TSC22D1	0.729303	1.57253e-06	6.2549e-05
SEMA4C	-0.662643	1.59778e-06	6.32669e-05
JUND	0.639421	1.59686e-06	6.32669e-05
ST3GAL1	1.44089	1.82856e-06	7.22424e-05
KLHL6	0.747512	1.85726e-06	7.32118e-05
GUCY1A2	1.85443	1.86605e-06	7.33939e-05
TK2	-0.712954	1.88419e-06	7.39298e-05
CD101	-0.699908	1.88809e-06	7.39298e-05
PTPN6	-0.630946	1.94213e-06	7.58769e-05
MAN1A1	0.705662	1.96075e-06	7.64343e-05
P2RY6	-0.68799	1.97944e-06	7.69923e-05
CXCL5	1.70989	1.99255e-06	7.73313e-05
FAM82B	-0.787293	2.01711e-06	7.81119e-05
FZD1	-0.824657	2.04481e-06	7.90107e-05
COQ2	-0.85475	2.07368e-06	7.99503e-05
TMA7	-0.643966	2.08464e-06	8.01972e-05
IVNS1ABP	-0.641471	2.25131e-06	8.642e-05
PAPSS1	0.626376	2.26564e-06	8.67804e-05
SLC35E3	0.832359	2.29374e-06	8.76656e-05
STK10	-0.728911	2.31572e-06	8.83137e-05
MBNL2	0.761383	2.39836e-06	9.12675e-05
CBX5	-0.721173	2.41488e-06	9.16975e-05
ANKRD33B	1.17212	2.43339e-06	9.22015e-05
OGFRL1	0.627825	2.66624e-06	0.000100807
DNAJB5	0.857709	2.68323e-06	0.000101231
GATSL2	1.67568	2.73556e-06	0.000102985
SCAMP2	-0.621432	2.75192e-06	0.000103379
SPSB1	0.82996	2.78348e-06	0.000104342
KLF13	0.635803	2.79646e-06	0.000104606
G6PD	0.631693	2.8425e-06	0.000106102
TBL1X	1.12851	2.85436e-06	0.000106319
LDHAL6B	1.02059	2.91121e-06	0.000108207
GLUL	0.642605	3.01935e-06	0.00011199
A4GALT	0.929574	3.04444e-06	0.000112683
CLECL1	1.29118	3.09506e-06	0.000114316
AAMP	-0.770226	3.11252e-06	0.000114719
EHF	1.07207	3.12097e-06	0.00011479
MYO5C	-1.62705	3.15683e-06	0.000115867
MPP1	0.614089	3.20776e-06	0.000117491
VGF	3.80552	3.28619e-06	0.000120113
CTDNEP1	-0.785235	3.35028e-06	0.000122202
GNG5	0.601199	3.36337e-06	0.000122425
SDC1	1.59147	3.4436e-06	0.000125087
FAM40B	2.01526	3.45956e-06	0.000125407
TRAPPC11	-0.849307	3.47099e-06	0.000125563
IKBKG	1.67905	3.50543e-06	0.000126548
CD3EAP	-1.10285	3.6047e-06	0.000129865
NDRG2	-0.64418	3.72766e-06	0.000134021
SPRED1	0.650775	3.83655e-06	0.000137654
MYBPH	1.11826	3.95355e-06	0.000141563
TACC1	-0.691028	4.03159e-06	0.000144064
INSIG1	0.665795	4.13274e-06	0.000147379
PDE7A	0.756091	4.2958e-06	0.000152883
PLEK2	-1.00256	4.32814e-06	0.000153527
RHBDD2	0.71533	4.33135e-06	0.000153527
GATAD2B	0.655411	4.41098e-06	0.000156035
DDIT4L	0.995016	4.44711e-06	0.000156997
C11orf84	-0.972295	4.46192e-06	0.000157205
CTDSP2	0.686196	4.5045e-06	0.000158387
CCR1	-0.744839	4.5229e-06	0.000158717
TDP2	0.670348	4.60488e-06	0.000161272
WDFY1	0.699238	4.70253e-06	0.000164364
RASA3	0.654604	4.72268e-06	0.000164466
ATF5	0.59852	4.72416e-06	0.000164466
DSG2	2.10086	4.76796e-06	0.000165663
ATM	-0.946656	4.80231e-06	0.000166528
CTSO	-0.945206	4.83292e-06	0.00016693
ADCK2	-0.758548	4.82947e-06	0.00016693
SPRY2	0.675309	4.89333e-06	0.000168686
TRPM2	-0.650265	4.97836e-06	0.000171281
SERPINE2	2.58472	5.06388e-06	0.000173883
GCLC	0.590721	5.22651e-06	0.000179117
SLC7A8	0.64417	5.24123e-06	0.000179273
CSPG4	2.16495	5.59453e-06	0.000190615
RERE	-0.991833	5.63152e-06	0.000191215
RNASET2	-0.70548	5.63388e-06	0.000191215
TRIO	0.608759	5.67919e-06	0.000192381
TBC1D10C	-1.10511	5.75806e-06	0.000194678
SLFN13	-1.82643	5.8315e-06	0.000196782
TMC8	-0.644344	5.86293e-06	0.000197464
CCDC71L	0.810994	5.98072e-06	0.000201046
ENO2	1.26612	6.01261e-06	0.000201732
RASAL3	-0.686949	6.15832e-06	0.000206227
TNFRSF21	0.654806	6.31484e-06	0.000211067
C7orf73	0.663679	6.32788e-06	0.000211101
RUFY4	-1.27277	6.40671e-06	0.000213326
SLC12A9	-0.748732	6.70493e-06	0.000222834
AGPAT9	0.588779	6.82454e-06	0.000226382
PLEKHG2	0.618549	6.86211e-06	0.000227199
HVCN1	-0.66984	6.89225e-06	0.000227768
CYBB	-0.599297	7.02062e-06	0.000231575
CCDC88C	1.83863	7.10299e-06	0.000233853
PGLS	-0.832577	7.18766e-06	0.000236199
TMCC3	0.659849	7.21284e-06	0.000236584
RAB3IL1	-0.796372	7.33497e-06	0.000240142
B3GALNT1	-1.14051	7.51259e-06	0.0002455
PRKAR2A	-0.725308	7.73215e-06	0.000252206
MMP10	6.22042	8.10337e-06	0.000263825
GRAMD1A	0.624675	8.37705e-06	0.000272231
KIAA1598	0.625359	8.68311e-06	0.000281656
PSMB8	-0.977829	8.75697e-06	0.000283529
NECAP2	-0.666776	8.81927e-06	0.000285021
MIR155HG	1.35378	8.83831e-06	0.000285112
LRRC4	-0.857323	9.22034e-06	0.000296891
NAPSB	-0.827095	9.32921e-06	0.000299848
ARV1	-0.977017	9.35436e-06	0.000300108
CKLF	-1.08719	9.54973e-06	0.000305262
NDUFS7	-0.733835	9.60073e-06	0.000306335
TBCA	-0.758161	9.67478e-06	0.000308138
LST1	-0.620486	9.77668e-06	0.000310821
HLX	0.690035	9.86925e-06	0.000313197
RASA1	0.60699	9.96494e-06	0.000315664
TLR1	-0.62187	9.98679e-06	0.000315787
TMEM2	0.675671	1.00649e-05	0.000317687
ORAI2	0.709763	1.00968e-05	0.000318122
NOTCH1	-0.592181	1.03989e-05	0.000327055
SLC7A7	-0.629626	1.04946e-05	0.000329474
CKS1B	-0.691839	1.07998e-05	0.000337849
CIAPIN1	-0.750138	1.11538e-05	0.000347687
BTF3L4	-0.700869	1.11845e-05	0.000348027
UNKL	1.11378	1.13164e-05	0.000351183
G3BP1	0.605594	1.19025e-05	0.000368412
STX4	0.592317	1.19932e-05	0.000370567
TMEM38B	0.704505	1.20382e-05	0.000371304
OVCA2	-0.745233	1.21049e-05	0.000372109
FCER1A	-0.612047	1.21066e-05	0.000372109
PTPRK	1.14778	1.21706e-05	0.000373422
KLRC4	-1.08265	1.22484e-05	0.000375156
MRPS6	0.593386	1.24169e-05	0.000379654
SSH1	-0.618954	1.25781e-05	0.000383654
ZNF641	-0.751066	1.26556e-05	0.000384944
XIRP1	6.06926	1.2791e-05	0.000388391
CYP27B1	4.27705	1.2833e-05	0.000388993
TNFRSF9	0.647375	1.28937e-05	0.000390161
NHLRC3	-0.734656	1.34335e-05	0.000404407
LINC00152	1.45235	1.36979e-05	0.000410991
AK4	1.29797	1.37029e-05	0.000410991
GADD45G	0.83929	1.37223e-05	0.000410991
CACNB3	1.47782	1.39259e-05	0.00041638
METTL7A	0.604646	1.43704e-05	0.000428215
UBA5	0.644991	1.45527e-05	0.000432913
NREP	-1.01441	1.49679e-05	0.000443762
SEPT11	0.610016	1.49615e-05	0.000443762
EIF6	0.631959	1.51027e-05	0.000447005
OTUD7B	0.897348	1.52383e-05	0.00045026
KANK4	3.48399	1.55267e-05	0.000458013
KCNK5	2.70449	1.59238e-05	0.000467995
PELI3	1.1803	1.59716e-05	0.000467995
VSIG4	-0.59139	1.59543e-05	0.000467995
TRIB1	0.610295	1.63968e-05	0.000478857
ACOT9	0.620892	1.64724e-05	0.000480266
SAFB2	-0.900832	1.69894e-05	0.00049452
ANKRD28	0.794594	1.74454e-05	0.000506954
OPHN1	-0.955917	1.76857e-05	0.00051309
ZNF462	0.735097	1.77438e-05	0.000513927
ATP5B	-0.652648	1.7885e-05	0.000517164
ENPP2	0.698132	1.80112e-05	0.000519107
FAM135A	0.606676	1.79978e-05	0.000519107
EXOSC10	-0.78479	1.81656e-05	0.0005227
TNFSF13	-0.616488	1.83307e-05	0.000526588
MFI2	0.930181	1.83781e-05	0.000527029
TMEM194A	0.749721	1.8406e-05	0.000527029
MFSD6	1.02064	1.90438e-05	0.000543522
DNTTIP1	-0.713395	1.90187e-05	0.000543522
C15orf38	-0.77905	1.91787e-05	0.000546484
STAT6	0.657248	1.93615e-05	0.000550799
ACAP3	0.905101	2.00566e-05	0.000569652
G0S2	-0.822245	2.07764e-05	0.000589145
STAC3	-1.26637	2.11965e-05	0.000600091
SEMA4D	-0.710502	2.16365e-05	0.00061156
MGLL	0.604451	2.18391e-05	0.000616297
LTN1	-0.808264	2.24707e-05	0.000631083
MRPS33	-0.74037	2.2446e-05	0.000631083
PDE1B	-0.773191	2.31698e-05	0.000649678
PDIA4	-0.831552	2.38768e-05	0.000666315
ZNF329	-1.12212	2.42369e-05	0.000674598
N4BP2L1	0.936653	2.42888e-05	0.000674598
PBX3	0.709069	2.42708e-05	0.000674598
CARD9	-0.671477	2.46048e-05	0.000682297
KLF2	-1.32276	2.46506e-05	0.000682492
RAE1	-0.750228	2.47469e-05	0.000684081
ARID4B	0.662711	2.49246e-05	0.00068791
DPP4	2.67792	2.49672e-05	0.000688008
STAP1	-2.11284	2.5016e-05	0.000688273
ZNF467	-0.887723	2.6479e-05	0.000723994
GPR158	2.27354	2.65724e-05	0.000724793
BTK	-0.622148	2.65907e-05	0.000724793
GABRE	0.678313	2.67257e-05	0.000727345
FRAT1	1.3437	2.68863e-05	0.000730585
DDX60L	0.74519	2.69713e-05	0.000731764
LRMP	-0.688504	2.75525e-05	0.000745232
NCOA7	0.69739	2.77271e-05	0.000748801
STYXL1	-0.772409	2.84571e-05	0.000767339
NFKBIZ	-0.599006	2.89336e-05	0.000777801
TRMT112	-0.588023	2.9247e-05	0.000785025
YPEL2	0.870871	2.95136e-05	0.000790973
SLC12A4	0.903551	2.97941e-05	0.000797277
UCHL1	1.06808	2.99721e-05	0.00080082
GPR55	3.80873	3.02464e-05	0.000806922
ACAD11	0.770594	3.0557e-05	0.000813974
SOCS3	-1.03638	3.10083e-05	0.000824746
BMI1	-0.766991	3.15013e-05	0.000835331
C16orf45	0.772412	3.17613e-05	0.000840958
DAAM1	0.735999	3.21607e-05	0.000850253
LEPROTL1	-0.714365	3.23787e-05	0.000853449
PLAGL2	-0.70021	3.23484e-05	0.000853449
ESYT2	0.61014	3.26069e-05	0.000858178
PPP1R14C	1.02759	3.27498e-05	0.000859363
TUBA4A	1.91624	3.326e-05	0.000870155
ACBD4	-1.03825	3.38485e-05	0.000884235
PPP2R3A	0.679441	3.43545e-05	0.000896122
ARHGAP27	-0.655393	3.45153e-05	0.000898982
FIP1L1	-0.624494	3.46672e-05	0.000901603
LRRC37A6P	-0.866552	3.48955e-05	0.000904865
SLC25A23	-0.64541	3.48811e-05	0.000904865
CDK18	1.20781	3.55633e-05	0.000920822
KIF1B	0.591056	3.58619e-05	0.000927187
OBSL1	-1.12588	3.64632e-05	0.000938593
STAT2	-0.638816	3.65945e-05	0.000940596
NRP1	-0.603292	3.75235e-05	0.000963066
KDM6B	0.611479	3.76047e-05	0.000963745
LAG3	-1.84657	3.88849e-05	0.000993657
OSCAR	-0.985602	3.88809e-05	0.000993657
ZFYVE16	0.594369	3.90298e-05	0.000995912
PLCD3	1.07245	3.96466e-05	0.00101018
SLC29A1	-0.588973	3.98474e-05	0.00101383
CORO2A	1.92392	4.02689e-05	0.0010216
CASP4	-0.621316	4.0715e-05	0.00103143
AGRN	0.764304	4.12131e-05	0.00104254
TOX2	-0.917882	4.23595e-05	0.00106847
CLEC4F	0.689523	4.27083e-05	0.00107572
FHL3	0.678856	4.41284e-05	0.0011099
EYA4	3.55426	4.42552e-05	0.0011115
ZNF841	-0.762343	4.56388e-05	0.00114299
OMA1	-0.757699	4.58065e-05	0.00114555
VASP	-0.634703	4.58739e-05	0.00114561
TES	-0.662921	4.71753e-05	0.00117145
CSRNP1	0.795901	4.7314e-05	0.00117324
MCF2L	-1.18606	4.76882e-05	0.00118085
HNRNPUL1	-0.620122	4.79652e-05	0.00118604
GALNTL4	0.996987	4.91875e-05	0.00121286
NDUFB2	-0.586749	4.95816e-05	0.00122086
AMZ2	0.747982	5.00235e-05	0.00123002
MICALL2	1.33655	5.05091e-05	0.00124022
GRAMD1B	1.11491	5.24654e-05	0.00128289
MTFP1	0.719291	5.24331e-05	0.00128289
EPHA2	-0.736984	5.26686e-05	0.00128607
GTF3C1	-0.68596	5.2744e-05	0.00128612
HES4	2.07182	5.28177e-05	0.00128613
WDR92	-1.21694	5.45129e-05	0.00132558
CAB39L	1.89906	5.46232e-05	0.00132642
ACSL5	0.627529	5.58765e-05	0.00135312
ISG20	1.59935	5.5978e-05	0.00135371
IRS2	1.00729	6.05943e-05	0.00145534
PPRC1	-0.680778	6.42773e-05	0.00154169
ACN9	-0.711856	6.43838e-05	0.00154214
OXNAD1	-1.12809	6.49963e-05	0.00155469
MSANTD3	0.597852	6.56632e-05	0.00156638
EMR2	0.587759	6.64966e-05	0.00158411
PSD4	-0.915937	6.74064e-05	0.00160362
ASL	-0.698833	6.81372e-05	0.00161881
SPATS2L	-0.674169	6.9124e-05	0.00164004
BAZ1B	-0.745299	6.97761e-05	0.00165328
ATP5I	-0.644597	7.03216e-05	0.0016595
NSFP1	0.614971	7.02631e-05	0.0016595
QPCTL	0.589518	7.05098e-05	0.00166171
HSPA7	-0.587205	7.09174e-05	0.00166907
COMMD10	-0.662772	7.10252e-05	0.00166938
PELI2	1.85224	7.24324e-05	0.00170018
CDO1	-0.795826	7.36344e-05	0.00172379
MSTO2P	-1.37454	7.53619e-05	0.00175492
TMEM117	0.86808	7.53636e-05	0.00175492
KRT19P2	1.29528	7.55843e-05	0.00175773
RSAD2	2.29009	7.58912e-05	0.00176254
HPRT1	0.612374	7.81563e-05	0.00181036
STON2	1.90235	7.83066e-05	0.00181146
TMEM154	-1.2252	7.85387e-05	0.00181356
FKBP15	0.600114	7.9435e-05	0.00183034
BCL6	-0.664087	7.95865e-05	0.00183143
IFITM1	-0.839061	8.08855e-05	0.00185646
LOC100129917	-0.83629	8.15075e-05	0.0018683
DRAM1	-0.606003	8.19384e-05	0.00187543
SRGAP2	-0.713466	8.25055e-05	0.0018838
FAM159A	-1.29014	8.41842e-05	0.00191715
NT5DC1	-0.720739	8.47222e-05	0.00192691
MPZL3	-0.802322	8.63282e-05	0.00195837
MCAM	1.84967	8.71262e-05	0.0019688
ABCB1	1.59413	8.71213e-05	0.0019688
GPRC5B	1.35495	8.72359e-05	0.0019688
MAP3K10	-1.12296	8.69232e-05	0.0019688
PEF1	0.620189	8.73482e-05	0.00196881
C12orf29	-0.82894	8.75915e-05	0.00197176
ILDR2	-1.02028	8.7821e-05	0.00197334
MCOLN3	0.762099	8.78862e-05	0.00197334
GEMIN7	-0.818734	9.0482e-05	0.00202387
LOXL2	2.63381	9.09805e-05	0.00203244
RAB38	1.52894	9.12107e-05	0.00203499
PARP12	0.609013	9.38498e-05	0.00208857
P2RX7	0.616932	9.41504e-05	0.00209261
CCDC115	0.607049	9.86492e-05	0.00218432
SUMF1	-0.626823	9.9428e-05	0.00219699
PDGFA	0.68403	0.000101418	0.00223717
PLK1	-0.738004	0.000102115	0.00224972
ARHGAP22	1.53666	0.000107055	0.0023468
DPAGT1	-0.679377	0.000107024	0.0023468
CD38	-2.66341	0.000107364	0.00234771
ATG2B	0.602236	0.000107231	0.00234771
SIGLEC10	-0.619402	0.000108009	0.00235808
ADCY6	-0.647396	0.000109546	0.00238063
EIF2C1	0.593518	0.000109741	0.00238193
EFNA3	-1.64434	0.000110097	0.00238461
EPCAM	-1.12309	0.000112067	0.00242046
EVI5L	-0.813716	0.000112695	0.00242806
CLEC16A	-0.590786	0.000112605	0.00242806
ABTB1	0.592362	0.000113606	0.00244469
TIAM1	0.613906	0.000116532	0.00249847
SLC46A3	-0.649447	0.0001173	0.00251189
ISOC1	0.637948	0.000118376	0.00253182
IL6	-1.42831	0.000119106	0.00254436
CENPV	1.67981	0.000119292	0.00254523
CYTH3	-0.666532	0.000120119	0.00255978
XPO5	-0.814576	0.00012265	0.00260424
TRIM22	-0.652261	0.000122585	0.00260424
P2RY12	-1.67018	0.000122917	0.00260516
TMEM64	-0.701221	0.00012353	0.00261345
NAA38	-0.599194	0.000123814	0.00261632
RILP	0.734196	0.000124161	0.0026205
KLHDC8B	-0.783998	0.000124439	0.00262321
EFNB1	-0.981462	0.000125133	0.00263469
SLC9A3R2	-1.46194	0.000126767	0.00265954
HAPLN3	1.08136	0.00012952	0.00270761
B4GALT2	0.900873	0.000129777	0.00270976
RPGR	-0.8733	0.000129971	0.00271059
GALNT6	-0.683699	0.00013076	0.00272381
ARHGEF6	-0.655146	0.00013104	0.00272641
CCDC88B	-0.846699	0.000133435	0.00276967
ZNF565	-1.05403	0.000133893	0.0027759
POU5F1P3	-0.963977	0.000134694	0.00278922
TOR3A	-0.650037	0.000136777	0.0028224
LRFN5	3.98432	0.000143406	0.00293165
GCNT2	-1.70539	0.000143388	0.00293165
EMR3	-1.15376	0.000143827	0.00293684
TEX2	0.610946	0.000144179	0.00294061
RBM42	-0.633474	0.000146915	0.00298949
MTMR9LP	-1.01905	0.000147228	0.0029924
FAT1	1.33234	0.00015032	0.00304819
VCAM1	-0.728292	0.000151532	0.00306922
TOX	-1.56397	0.000152755	0.00308688
RFXANK	-0.606688	0.000153315	0.00309152
PRR5L	0.673429	0.000154585	0.00311312
POFUT1	-0.849159	0.000156496	0.00314801
DLGAP1-AS1	1.72655	0.000158635	0.00318562
TMEM92	-1.53401	0.000159296	0.00319336
TCN2	-0.720062	0.000160342	0.00320708
DNAJB6	0.595231	0.000160345	0.00320708
CNKSR3	1.61625	0.000160755	0.00321163
SELPLG	0.630002	0.000161789	0.00322862
LOC643837	-0.650752	0.000163094	0.00324728
TNFSF13B	0.728013	0.000165313	0.00328775
GPD1	1.84057	0.000166569	0.00329781
LYSMD2	0.804394	0.0001664	0.00329781
LOC100288069	-0.732018	0.00016648	0.00329781
KLF7	0.678051	0.000169145	0.00334505
TBX3	0.67429	0.000169902	0.00335624
LINC00623	-0.851859	0.000172173	0.00339427
STARD10	-0.666369	0.000175387	0.00344522
GREM1	5.65839	0.00017609	0.00345517
GFM2	-0.724964	0.000177246	0.00347012
ADH5	-0.585509	0.000177113	0.00347012
OXLD1	-0.855832	0.000178186	0.00348077
ZNF749	-1.26297	0.00017888	0.00349045
MMP13	-1.08291	0.000189887	0.00366858
UTS2R	1.35577	0.000190297	0.00366936
GZMB	5.66335	0.000190621	0.00367066
AGPAT5	0.643252	0.000194549	0.00373403
LARGE	1.01086	0.000196483	0.00375884
HIVEP2	0.836352	0.000197925	0.0037782
CDR2L	-0.737346	0.000203929	0.00387598
CTNNBL1	-0.6071	0.000205709	0.00390559
SPATS2	0.632253	0.00021124	0.00399334
UPB1	1.50798	0.000214807	0.00404772
MFSD7	0.814803	0.000221217	0.00415071
BTN3A2	-1.50129	0.000221934	0.00415973
DHFR	-0.633983	0.000222982	0.00417491
DSTYK	0.983542	0.000229733	0.00427409
ZNF354B	-0.900551	0.000229737	0.00427409
FAM195A	0.764307	0.000230734	0.00428809
GALNT10	-0.658487	0.000234392	0.00434473
DCAF15	0.587786	0.00023771	0.00439913
CLTCL1	1.04611	0.000241652	0.00445801
BPGM	0.71434	0.000241592	0.00445801
SHOX2	1.31974	0.000242585	0.00447054
TNFRSF4	0.790729	0.000245599	0.00452133
C1orf106	-1.2566	0.000247537	0.00454526
NDUFAF2	0.751333	0.000257798	0.00471627
LOC100505622	-0.809136	0.00025846	0.00472347
RARG	0.764373	0.000263362	0.00479313
TBC1D14	-0.589801	0.000264512	0.00480909
KIAA0226L	0.992095	0.000267555	0.00485028
NET1	0.599732	0.000267247	0.00485028
CBFA2T3	-0.646569	0.000268818	0.00485723
SYNGAP1	0.666051	0.000272725	0.00491268
HOXB6	-1.35997	0.000273942	0.00492639
HN1	-0.587201	0.000276245	0.00496084
SEC14L2	5.69779	0.000277875	0.00496272
IL18RAP	-1.58408	0.000278067	0.00496272
CD163L1	-0.702994	0.000278326	0.00496272
TBC1D22A	-0.625123	0.000277086	0.00496272
PURB	0.609213	0.000279656	0.00497881
SUCLG1	-0.76266	0.000280192	0.00498085
MCEE	-1.04024	0.000281681	0.00500226
VSTM2L	-1.62062	0.000282612	0.00501372
UNC13D	-0.594473	0.000288525	0.00510832
SORBS3	0.599058	0.0002893	0.00511689
FAM213B	0.623132	0.000290131	0.00512643
ACPP	-0.645159	0.000290836	0.00513372
DKFZP586I1420	0.670857	0.00029224	0.00514301
AAMDC	0.599135	0.000303081	0.00532314
O3FAR1	-0.597608	0.000305508	0.00536041
SLC25A25	0.646801	0.00030665	0.00537509
LOC728743	1.28294	0.00030985	0.00542578
MFN1	0.609058	0.000311073	0.00544177
RBBP9	0.612957	0.000313631	0.00547561
NCKAP5	-0.936998	0.000314274	0.00548141
ZBTB7C	1.27503	0.000317353	0.00552415
CECR2	0.651369	0.000317054	0.00552415
MEF2B	-1.01511	0.000317919	0.00552851
SNX24	-0.814442	0.000319044	0.00554261
KIAA1467	0.729229	0.000323347	0.00561182
TMEM169	-0.84033	0.000326224	0.00564502
IKZF2	1.92647	0.000326998	0.00565285
TTYH2	0.734426	0.000327817	0.00565589
PITRM1	0.587652	0.000327669	0.00565589
MTPAP	-0.658423	0.000329597	0.00567556
C17orf103	1.01749	0.000333155	0.00572552
IVD	-0.61872	0.000334063	0.00572992
PXMP2	-0.7055	0.000347689	0.00594623
SUOX	0.605956	0.000355362	0.00606566
PRMT7	-0.76698	0.000357367	0.00608806
FHDC1	-1.56496	0.000360006	0.00612115
SCIN	1.08462	0.000359738	0.00612115
LOX	3.41795	0.000361745	0.00614477
APOL6	-0.706926	0.000362565	0.00615275
ZWINT	-0.615597	0.000365185	0.00617338
GCA	-0.647279	0.000368394	0.00622165
EDN1	-0.612845	0.000369129	0.00622808
RMI2	-0.834791	0.000371049	0.00624848
JAG1	0.631632	0.000375675	0.00631304
LOC728875	-0.837092	0.000378708	0.00634706
METTL23	-0.653477	0.000381591	0.00637714
HFE	-0.650007	0.000382442	0.00638529
EMP2	0.980506	0.000385183	0.00642495
SLC20A2	-0.752679	0.000387638	0.00644756
MARCH8	0.60394	0.000388755	0.00646003
LYVE1	-1.22126	0.000390989	0.00649101
CCDC64	1.52725	0.00039232	0.00650696
ZNF484	-0.931639	0.000393913	0.00652722
MT1H	-2.3111	0.000396223	0.00655933
RASGRP1	-0.627172	0.000397302	0.00657099
FAM167A	-1.18988	0.00041221	0.00677929
NUMBL	0.825551	0.000413035	0.00678652
MRPS30	-0.633675	0.000416936	0.00683783
RABL3	-0.671421	0.000423468	0.00691271
MRPL38	-0.637351	0.000423042	0.00691271
MBD6	-0.63244	0.000426746	0.00695976
A2M-AS1	1.386	0.000432737	0.00703436
TEN1	-0.610811	0.000433533	0.00703436
NOP16	-0.595547	0.000433159	0.00703436
ARG2	-0.667343	0.000437327	0.00704733
ATG14	0.631618	0.000437016	0.00704733
RIOK1	-0.702228	0.000440335	0.00708931
CXCL10	-2.04524	0.00044356	0.00712819
NES	1.81103	0.000450886	0.00722068
PKP4	-0.863172	0.000450899	0.00722068
B3GNTL1	-0.835035	0.000461645	0.0073659
H2AFY2	0.640757	0.000464338	0.00740121
LGR4	0.822281	0.00046558	0.00741427
GAB1	0.668953	0.000466154	0.00741671
YPEL4	0.641097	0.000467371	0.00742935
FAM8A1	-0.842493	0.000472611	0.00750584
RAB11FIP4	0.665719	0.00047997	0.00758437
TSEN54	0.598393	0.00048083	0.0075884
SESN3	-0.733267	0.00048289	0.00761407
MTMR11	2.76282	0.000485456	0.00764082
RNFT1	-0.61654	0.000490548	0.00769342
STAMBP	-0.62762	0.000493611	0.00772767
HOMER1	0.669106	0.000498732	0.00779396
SUCLG2	-0.653515	0.0004998	0.00780372
RAI14	3.57062	0.000501571	0.00781748
CD72	1.98336	0.000503718	0.00784399
REXO2	0.593138	0.000510712	0.00793182
AARS2	0.678936	0.000515394	0.00799748
LAMC2	5.7301	0.000517683	0.00802591
ITPKB	0.799396	0.000523787	0.00810625
CNR2	-0.668853	0.000535237	0.00825439
CDK1	-0.621899	0.000550586	0.00843928
RNF122	0.73909	0.000553128	0.00846349
PLEKHA7	-0.782476	0.00055645	0.00849214
HINT2	-0.596338	0.000565398	0.0086108
FAM46C	2.56097	0.000567044	0.00861643
COL19A1	-1.00973	0.000578541	0.00877595
GLT8D1	-0.590004	0.000592995	0.00893354
TRIM23	0.592031	0.000595894	0.00896953
C2CD2	-0.710828	0.000597365	0.00898398
C21orf2	-1.02115	0.000598834	0.00899838
ADHFE1	-1.82509	0.000599665	0.00900316
KLHL21	0.848015	0.00060171	0.00901848
SIRPB2	-0.674373	0.000607226	0.00905415
TAP2	-0.59023	0.000607696	0.00905415
PHF13	0.747276	0.000611976	0.00909481
ICT1	-0.634785	0.000621984	0.00921377
DTX4	-0.632901	0.000622077	0.00921377
CYSLTR2	-1.56993	0.000627681	0.00928894
DPH1	-0.671549	0.000631284	0.0093344
ZNF846	1.29914	0.000633486	0.00934339
MAP1A	1.2462	0.000633055	0.00934339
SLC25A16	-0.646362	0.000635628	0.0093625
TOMM40L	-0.734445	0.000646513	0.00951159
GABRA3	-0.606029	0.000649853	0.00955274
MRPL4	0.615893	0.000654806	0.00960146
HEATR8	-1.0547	0.000660528	0.00966923
FHIT	-1.77652	0.000664282	0.00970801
GFI1	1.81415	0.000668885	0.00975906
CD52	0.640994	0.000668551	0.00975906
RAMP2	2.36839	0.000682957	0.00993212
RPL39L	-1.11453	0.000683105	0.00993212
HTR7	-1.07108	0.000683375	0.00993212
PAQR7	-0.757794	0.000683991	0.00993212
ATP13A2	-1.38337	0.000685144	0.00993308
ZNF585A	-0.72756	0.000698728	0.0100939
ANKRD23	-0.871957	0.000712269	0.0102559
URB2	-0.711704	0.0007166	0.0103098
KLHL3	0.87807	0.000731326	0.0104873
MMP1	2.65774	0.000733049	0.0104949
SPA17	-1.43356	0.000732519	0.0104949
TGIF2	-0.82815	0.000737228	0.010529
ZMYND8	0.593628	0.000747839	0.0106546
ZBTB2	-0.685067	0.000751915	0.010704
SYNDIG1	-3.41742	0.000774669	0.0109923
CNIH3	0.8746	0.000786928	0.0111035
CEP72	-0.804903	0.000788617	0.0111184
RNF144A	3.70504	0.000792016	0.0111396
C7orf41	0.598756	0.000793971	0.0111581
FCRL4	-4.9812	0.000798996	0.0112056
GLT25D2	0.592013	0.000799259	0.0112056
ZNRF3	-1.14047	0.000813819	0.0113915
FAM117A	0.658025	0.000817983	0.0114271
UBR1	0.587012	0.000825991	0.0115252
LYPD1	0.6925	0.000829827	0.0115604
ADAMTS15	2.52657	0.000853061	0.0118371
COL5A2	-5.27331	0.000868298	0.0120107
NOP9	-0.679989	0.000878849	0.0121185
HECTD2	-0.603359	0.000888661	0.012225
SMYD5	-0.634945	0.000892836	0.0122537
ADARB1	0.662225	0.000907548	0.0124072
C1RL	-0.640214	0.000914356	0.0124808
FAM106A	1.71824	0.000928419	0.0126321
DSP	-0.850773	0.00092726	0.0126321
AP4E1	-0.63687	0.000927944	0.0126321
ATP10A	-0.748417	0.000940931	0.0127348
SDHB	-0.649215	0.00094077	0.0127348
CELF1	1.36325	0.000944289	0.0127704
PQLC3	-0.61424	0.000949423	0.0128201
SGMS2	1.05224	0.000950977	0.0128294
CHD7	-0.660257	0.000956031	0.0128698
ZXDC	0.625608	0.000962123	0.012932
APBB3	-0.652358	0.000963864	0.0129455
KLHL33	-1.78725	0.000978736	0.0130752
DPF3	-1.1529	0.000977647	0.0130752
ATAT1	-0.717323	0.000979467	0.0130752
PTS	-0.647724	0.000978749	0.0130752
SLC30A4	-0.822016	0.000989923	0.0131947
ACADSB	-0.666162	0.000992542	0.0132096
KIAA1328	-0.825127	0.00100088	0.0133005
GGPS1	-0.63486	0.00100832	0.0133791
RIMS3	1.00702	0.00101678	0.0134608
ZBTB17	0.6012	0.00101915	0.0134719
DECR1	-0.618719	0.00102048	0.0134794
ACP6	-0.754014	0.00103882	0.0136887
ACCS	-0.841235	0.0010487	0.0137899
LIAS	-0.748921	0.00105862	0.0138789
C11orf96	5.49161	0.00108442	0.0141328
RRP9	-0.64935	0.00108973	0.014181
AP4S1	-0.620858	0.00109834	0.0142614
RNF19A	3.05705	0.00110185	0.0142859
KCNK17	-3.51803	0.00113182	0.0145876
PCBD2	-0.705353	0.00113259	0.0145876
TMEM45A	1.25798	0.00120269	0.0153778
PTGER3	-0.90655	0.00120668	0.0154015
ZFAND4	0.759921	0.00120717	0.0154015
NIPAL2	-0.703311	0.00121718	0.0155067
MIER3	0.597366	0.00121839	0.0155109
DEPDC5	-0.59199	0.00123507	0.0156892
SMPDL3B	-0.76576	0.00123821	0.0157177
ACVR2B	0.605135	0.00125024	0.015836
LY6G5C	-0.728569	0.00126075	0.0159577
CALCA	5.43475	0.0012651	0.0159783
TRDMT1	0.784452	0.00127847	0.0161356
AMY2B	-0.739996	0.0013137	0.0165209
MED28	-0.698824	0.00131886	0.0165621
RGS14	-0.678493	0.00133763	0.0167499
ALDH5A1	-1.45217	0.00135297	0.0169059
XYLB	-0.689839	0.00135223	0.0169059
RND1	-0.728697	0.00135698	0.0169319
RGS6	2.72848	0.00136414	0.0170091
TNFAIP8L1	0.653677	0.00137235	0.0170752
GPR35	-0.72109	0.00137526	0.0170993
ZNF22	-0.837987	0.00140432	0.0174113
RALA	0.753826	0.00141937	0.0175349
BBS12	0.701089	0.00142026	0.0175349
RNF219	-0.647135	0.00141748	0.0175349
MSH4	-1.85737	0.00142329	0.0175599
CNTLN	-0.760211	0.00142815	0.0175829
ZNF300	-0.695873	0.0014263	0.0175829
TRIQK	-0.667499	0.00144427	0.017744
ZC3HAV1L	-1.10342	0.00147941	0.0181125
UROS	-0.638295	0.00148221	0.0181342
GLT1D1	1.46748	0.00148753	0.0181614
RCL1	-0.743834	0.00151706	0.0184534
ERCC1	-0.623009	0.00152883	0.0185496
NDRG3	-0.661081	0.00153126	0.0185662
PTRH2	-1.11169	0.00154075	0.0186427
GSTZ1	-0.610931	0.00155465	0.0187838
CRABP2	1.49601	0.00156019	0.0188261
ABCA7	-0.774131	0.00156917	0.0189002
TMEM120B	-1.27522	0.00159022	0.0190914
TRPV4	-0.728306	0.00158916	0.0190914
PKN3	1.16528	0.00162278	0.0194479
EEA1	-0.597951	0.00166916	0.0199222
CDC25A	-1.16124	0.00169359	0.0201592
ZNF33B	-0.587884	0.00170239	0.0202502
DIXDC1	1.1466	0.00172226	0.0204038
SNHG7	0.59993	0.00175554	0.0207699
PYCR1	-0.944388	0.00175688	0.0207718
TNS1	1.11751	0.00176313	0.0208318
RFX8	3.46013	0.00177706	0.02094
SLCO4A1	0.805608	0.00179364	0.0210789
RAB30	0.789185	0.00179747	0.0211012
NEIL1	-1.03236	0.00180678	0.0211908
PPP2R5B	-0.727304	0.00183016	0.0214364
CDK3	-0.766127	0.00183431	0.0214708
ERO1LB	0.717184	0.00184902	0.0215997
RAD51B	-3.65917	0.00187826	0.0218749
GNAO1	0.739543	0.00188928	0.0219521
DERL2	-0.632175	0.00189042	0.0219521
RASGEF1C	-1.78217	0.00189439	0.0219837
KCTD6	0.616787	0.00190126	0.0219908
DPY19L4	-0.675332	0.00190634	0.022035
MFSD10	0.613517	0.00190893	0.0220361
ATE1	-0.656407	0.0019287	0.0222059
PCDHGC4	-1.22964	0.00193165	0.0222253
ENTPD2	1.84342	0.00194239	0.0223343
REPS1	-0.603562	0.00195366	0.0224492
MPI	-0.585328	0.00196409	0.0225543
KAT2A	-0.883501	0.0019744	0.0226324
FAM26F	-0.785075	0.00197793	0.0226541
MAPK8IP2	1.06533	0.00198426	0.0226862
STOML1	-0.920422	0.00200643	0.0228911
TBC1D2	0.615032	0.00201466	0.0229552
PARK2	-1.93673	0.00201665	0.0229629
CCL5	0.797975	0.00201841	0.0229681
EML1	-1.43448	0.00203917	0.023106
REG4	-1.14869	0.00204056	0.023106
TRADD	0.910041	0.00204105	0.023106
CCDC18	-0.621788	0.00203991	0.023106
FBXW11	-0.585165	0.00205217	0.0232169
SNX25	0.605548	0.00205378	0.0232202
LATS2	0.593012	0.00205535	0.0232231
AQP9	0.843237	0.00206926	0.0233652
PTPLAD2	-0.603606	0.00208893	0.023542
SSR4P1	1.46011	0.00209249	0.023567
TTC39B	0.729287	0.00211731	0.0238008
ETNK2	2.25722	0.00212518	0.023874
C19orf35	-0.697029	0.00215449	0.0241415
LARS	-0.59037	0.00216234	0.024214
CCNA1	1.79587	0.0021732	0.0242925
DRAXIN	2.56816	0.00218707	0.0244203
DCAF17	-0.773454	0.00218981	0.0244203
NEIL3	-0.950615	0.0022073	0.0245079
C10orf2	-0.799645	0.00220739	0.0245079
EAF2	-0.720956	0.00221088	0.0245079
LOC338799	1.18536	0.00223805	0.0247311
INHBA	2.37651	0.00224498	0.0247765
YWHAZ	0.599946	0.0022492	0.0247987
LOC100505687	0.596336	0.00224981	0.0247987
TMEM151B	2.94979	0.00225231	0.0248107
C1orf162	-0.879089	0.00225841	0.024841
ARL4A	-1.00252	0.00230857	0.0252564
FCHSD2	-0.599196	0.00231978	0.0253632
CCDC149	-1.31312	0.00232534	0.0254082
ZNF451	-0.616951	0.00233172	0.0254621
FAM111B	-0.638565	0.00234527	0.0255783
GNPDA2	-0.707448	0.00236513	0.0256992
SCAMP5	-0.689628	0.00236512	0.0256992
ECE1	1.62227	0.00237226	0.0257524
CREB3L1	-1.28745	0.00237525	0.0257524
PHF17	0.695235	0.00237588	0.0257524
KLF5	0.871158	0.00238107	0.0257927
BCAP31	0.654293	0.00241388	0.0260838
FANCI	-0.623627	0.00242685	0.0261824
TMEM159	0.625639	0.00247804	0.0265487
SH3RF3	0.835055	0.00253336	0.0269933
DANCR	-0.594148	0.00255089	0.0271637
DCPS	-0.605921	0.00255949	0.0272388
SLC25A15	-0.829931	0.00256263	0.0272556
OTUD7A	2.7329	0.00260698	0.0276604
SMUG1	-0.612635	0.00266453	0.028051
EFCAB11	-1.00685	0.00267557	0.0281015
CBX1	-1.0854	0.00269062	0.0282411
CCL8	-0.767658	0.00270216	0.0282947
CD244	-0.603164	0.00272807	0.0285115
GATSL3	0.631429	0.00274054	0.0285943
DLG2	-3.85684	0.00274879	0.0286294
IL1R1	0.636896	0.00275816	0.0286931
NXPH3	1.86726	0.00276127	0.0287084
ROGDI	-0.780975	0.00280832	0.0291631
GNAL	1.99782	0.00287798	0.0297809
GINS4	-0.714744	0.00291412	0.0300308
AMIGO1	-3.77723	0.00292859	0.0301273
CBR3	1.19777	0.00298715	0.0306579
HIC2	0.614213	0.00298891	0.0306581
MYLK4	-1.37978	0.00300464	0.0307807
NSUN4	-0.620921	0.0030236	0.0309058
METTL7B	2.59797	0.00304692	0.0311079
HAMP	-2.34478	0.00307629	0.031369
CMPK2	-1.10012	0.00308319	0.031369
KITLG	0.659506	0.00308507	0.0313699
SMAGP	-0.695844	0.00315561	0.0318478
TSPAN5	2.02345	0.00316819	0.0318995
MRPL22	-0.743716	0.0031672	0.0318995
FOXP4	-0.690366	0.00320164	0.0321278
MYOZ1	0.665304	0.00320102	0.0321278
GFRA2	-1.48911	0.00321043	0.0321655
AIG1	-0.597779	0.00321088	0.0321655
C10orf55	0.802495	0.00324522	0.0324172
GLYCTK	0.595714	0.00326023	0.0325486
MPP6	-0.802829	0.0033524	0.0332992
ST3GAL5	0.755298	0.00341113	0.0338055
ILDR1	-2.64852	0.0034241	0.0338769
LYRM9	-0.649158	0.00342851	0.0339014
AVPR2	-1.52092	0.0034309	0.0339059
TRIM66	-0.613888	0.00344815	0.0340381
PABPC1L	-0.867506	0.00345685	0.0341048
AQP3	2.41029	0.00348631	0.034351
LIN28B	-0.630314	0.00354247	0.0347539
C11orf86	1.86646	0.00356607	0.0349082
FAM90A1	2.99984	0.00360082	0.0352039
KRCC1	-0.603245	0.00361362	0.0352951
RHOJ	-2.10985	0.00365451	0.035458
LOC440905	-1.04575	0.00365262	0.035458
PHKA2	-0.64458	0.00363914	0.035458
EIF2B3	-0.690228	0.00369798	0.035781
SOX4	2.01905	0.00372617	0.0359352
LOC100506668	0.613074	0.00372094	0.0359352
RELL1	1.22696	0.00373366	0.0359679
MATN3	5.18166	0.00373908	0.0360004
RNF175	-1.37974	0.00375938	0.036097
NOS1AP	1.11348	0.00379426	0.036412
NAGPA-AS1	1.05315	0.0038045	0.0364781
TMEM53	0.621359	0.00380822	0.0364862
ATRNL1	-3.71671	0.00381886	0.0365683
CXCR1	-2.05164	0.00383546	0.0366873
ZNF584	-0.771277	0.00385273	0.0367925
LTBP2	-0.728215	0.003884	0.0369905
SPATA7	0.621386	0.00391266	0.037183
FAM83G	0.644523	0.00397158	0.0376006
TNFRSF10C	-0.630713	0.00401473	0.0379071
PROX1	0.939965	0.00402926	0.0380035
LOC100131096	0.728408	0.00402857	0.0380035
NR2C1	0.722107	0.00407182	0.0383843
SCARNA14	-1.38322	0.00407711	0.0384133
DCBLD2	0.631979	0.00412192	0.0387372
KLHL35	-1.46479	0.00414171	0.0388556
BRMS1L	0.606496	0.00414537	0.0388692
RAD51C	-0.720166	0.00418754	0.0390771
SCN9A	-0.8038	0.004215	0.0392292
OR52K2	-1.27782	0.00425693	0.0395566
TRIM13	-1.10469	0.00426286	0.0395908
NMB	0.960181	0.00436888	0.0403198
C20orf96	-0.612536	0.00436504	0.0403198
DBF4B	0.602778	0.00436755	0.0403198
SERPING1	-0.586266	0.0043858	0.0404335
FAM156A	-1.62532	0.00440507	0.0405686
PRRG4	-1.11232	0.00443127	0.0407514
B3GALTL	0.614883	0.00443187	0.0407514
RIN1	0.671259	0.00443696	0.0407556
PCDHGC3	-0.897396	0.00445573	0.0408853
RBP1	0.822689	0.00447183	0.0410116
MMP7	4.7364	0.00452861	0.0414766
SLC46A2	-2.01834	0.00452961	0.0414766
TSSK1B	-1.70378	0.00453253	0.0414817
ZNF621	-0.619235	0.00455123	0.0416312
LINC00028	-3.15475	0.00456446	0.0417088
WNT10B	0.656387	0.00460613	0.0419805
PDXDC1	-0.777921	0.00465949	0.0423132
OCIAD2	-0.717523	0.00466629	0.0423339
UBE3D	-0.628479	0.00478421	0.0432671
TEAD4	2.81271	0.0047899	0.0432963
REV1	-1.6164	0.00479838	0.0433284
SH3BP5	0.612159	0.00480087	0.0433286
PPIL1	-0.669174	0.00482524	0.0435219
PBX4	2.01055	0.00483562	0.0435584
DCAF6	0.733097	0.00484517	0.0435942
SVIP	-0.645459	0.00484321	0.0435942
ZNF682	-1.23753	0.00485908	0.0436746
THEM4	-0.595457	0.00491297	0.0440689
TTF1	-1.00728	0.00493832	0.0442736
CLNK	-1.35525	0.00499284	0.0446486
EFCAB13	-1.29815	0.00500477	0.0447325
ZNF132	-0.904572	0.00504794	0.0450954
MAMLD1	0.708203	0.00505481	0.045111
PDE3A	4.60033	0.0050698	0.0451989
HLCS	-0.909442	0.00514824	0.0458053
C9orf85	-0.819283	0.00516563	0.0459367
ZFHX2	0.616499	0.00517655	0.0459873
RAMP1	0.690974	0.00519242	0.046105
POLR2J2	-0.842724	0.00520716	0.0461893
METTL4	-0.714059	0.00525399	0.0465342
MGC23284	-0.797184	0.00526816	0.0466072
GKN2	-2.30524	0.00533728	0.047034
KCNH2	5.11125	0.00534273	0.0470359
HTATIP2	0.590633	0.00535032	0.047079
TCN1	-0.592988	0.0053842	0.0473298
IGDCC4	4.91825	0.00542627	0.0475806
PVRL4	1.48162	0.00546526	0.0478033
MAEL	-1.28958	0.00547845	0.0478711
ABHD11	-0.694413	0.00548661	0.0479044
MYH7B	0.934163	0.00556762	0.0485056
ATP8B2	0.895118	0.00559076	0.0486831
CAMTA1	-1.43189	0.00560253	0.0487084
C2CD2L	-0.608221	0.00566443	0.049009
TMEM141	-0.603962	0.00567571	0.0490825
VIPR1	-2.8188	0.00571602	0.049334

## Sheet: Hyb87 vs. control IgG
Gene	log2FC	P value	FDR-adjusted P value
P2RY13	-2.3478	8.71246e-26	1.53174e-21
RGCC	1.84735	6.2298e-25	5.4763e-21
TIMP3	1.59497	1.85474e-24	1.08694e-20
DUSP5	1.60915	2.8457e-24	1.25076e-20
PLAC8	-1.9372	4.33787e-24	1.52528e-20
MREG	1.79031	9.6098e-24	2.81583e-20
LPL	1.45094	2.8861e-23	7.24864e-20
DCSTAMP	2.51749	8.09438e-23	1.77884e-19
IL7R	1.34858	8.92569e-22	1.74358e-18
TACSTD2	-1.93803	1.04769e-21	1.84195e-18
CCL7	3.53018	1.33094e-21	2.1272e-18
CSF1	1.62443	3.58496e-21	5.25226e-18
CRLF2	1.57571	1.63707e-19	2.21395e-16
NR4A3	1.36427	9.17765e-19	1.15252e-15
ATF3	1.41995	1.0014e-18	1.1737e-15
GPR183	1.29707	9.25084e-18	1.01649e-14
CCL24	1.7773	1.02594e-17	1.061e-14
LAD1	1.48139	9.91501e-17	9.68421e-14
CCL22	1.18262	1.1771e-16	1.08919e-13
TFRC	1.14642	1.91777e-16	1.68582e-13
BIRC3	1.33381	1.57418e-15	1.31789e-12
NRIP3	1.52147	1.83569e-15	1.46697e-12
CCR7	1.38678	5.47384e-15	4.18416e-12
SLC7A11	1.15071	5.76603e-15	4.22386e-12
MATK	1.40171	1.0021e-14	7.04717e-12
BTG1	1.11113	1.48762e-14	1.00592e-11
GNG2	-1.24689	1.99933e-14	1.25537e-11
GPR56	-1.84423	1.97302e-14	1.25537e-11
PALD1	-1.21313	6.07534e-14	3.68312e-11
COL6A1	1.11437	7.44735e-14	4.36439e-11
PFKP	1.36909	8.16733e-14	4.63193e-11
EGR2	1.14878	1.16463e-13	6.39854e-11
GPR157	1.08188	4.42898e-13	2.35957e-10
FABP5	0.925182	9.40799e-13	4.86476e-10
DOT1L	1.1532	1.3709e-12	6.88621e-10
COL6A2	1.06274	1.48162e-12	7.23566e-10
LTB	-1.37479	2.14243e-12	1.018e-09
LAMP3	0.978656	3.85516e-12	1.78362e-09
ITGB8	1.56473	4.08094e-12	1.83967e-09
DEPTOR	-1.47556	5.24323e-12	2.30453e-09
PTRF	1.18806	6.39331e-12	2.74148e-09
ALCAM	0.962777	7.29298e-12	3.05281e-09
RAB3IL1	-1.22435	9.42629e-12	3.85404e-09
NRP2	0.940941	1.61019e-11	6.43379e-09
GADD45B	1.02205	2.08247e-11	8.13598e-09
GAL3ST4	-1.10118	2.18911e-11	8.36668e-09
ARAP2	1.12809	2.43044e-11	9.09141e-09
IDO1	1.64693	2.50221e-11	9.16487e-09
MS4A6A	-0.90242	3.13453e-11	1.12466e-08
IRF4	1.01947	3.61315e-11	1.27046e-08
RXRA	-1.04069	4.43562e-11	1.52907e-08
CXCR2	-1.13988	6.71755e-11	2.27118e-08
IL1RN	0.911543	7.98151e-11	2.6476e-08
CCL1	1.84277	1.05572e-10	3.37465e-08
COLEC12	1.2929	1.04478e-10	3.37465e-08
REL	0.883107	1.07665e-10	3.38011e-08
CD93	-1.63763	1.09933e-10	3.39076e-08
LGALS12	-1.55224	1.36845e-10	4.14805e-08
CBLB	1.15054	1.47818e-10	4.40471e-08
SLC41A2	0.952834	1.69064e-10	4.95386e-08
HTRA4	1.45215	2.77603e-10	8.00087e-08
GNPTAB	0.880059	3.29499e-10	9.34341e-08
EGR3	1.40667	4.28613e-10	1.1961e-07
NCCRP1	1.78319	4.51954e-10	1.24153e-07
ARHGAP15	-1.23172	5.31745e-10	1.43825e-07
SPHK1	0.967957	5.89843e-10	1.57122e-07
S100Z	-1.8094	6.18586e-10	1.62319e-07
ST14	-0.942773	6.75652e-10	1.74686e-07
RYR1	-2.44152	8.97527e-10	2.28687e-07
GJA1	1.58427	1.12686e-09	2.83018e-07
C10orf54	-0.893028	1.31824e-09	3.24945e-07
P2RY12	-2.42162	1.33076e-09	3.24945e-07
PAQR5	1.39013	1.49996e-09	3.61245e-07
GNA13	0.78822	1.53935e-09	3.65721e-07
TM4SF19	1.46523	1.68137e-09	3.94134e-07
EMP1	0.928122	1.94146e-09	4.49116e-07
FOSL2	1.03558	2.30392e-09	5.26042e-07
SLCO4C1	-1.3405	3.00875e-09	6.78165e-07
ATP2A3	-1.20524	3.31385e-09	7.37478e-07
PYCARD	-0.975934	3.50878e-09	7.71098e-07
RAPGEF1	1.2729	3.73531e-09	8.10746e-07
DHRS11	1.15022	3.95642e-09	8.38046e-07
GLA	0.796144	3.9472e-09	8.38046e-07
CDH1	-1.25445	4.48722e-09	9.39164e-07
TMEM194A	1.0439	4.6681e-09	9.65528e-07
ALOX5	-0.805666	4.76252e-09	9.73602e-07
NFAM1	-0.915469	5.32581e-09	1.07624e-06
ETFB	-1.00153	5.89828e-09	1.17838e-06
OR5B21	1.22419	6.45823e-09	1.27549e-06
TGM2	0.991355	6.52945e-09	1.27549e-06
TFPI	0.935949	8.19492e-09	1.58324e-06
IARS	0.798314	8.86576e-09	1.69423e-06
PRAM1	-1.00013	1.02031e-08	1.92883e-06
SLC44A1	0.886582	1.04593e-08	1.95623e-06
DENND3	-0.930762	1.12786e-08	2.08725e-06
HSPA7	-0.853976	1.14198e-08	2.09137e-06
TGFBI	0.743494	1.28298e-08	2.32537e-06
SOD2	0.740971	1.50919e-08	2.70745e-06
GNAI1	-1.1271	1.55756e-08	2.766e-06
MMP15	-1.24653	1.58449e-08	2.78568e-06
CTGF	1.77478	1.85513e-08	3.19755e-06
GPR137B	0.762677	1.84355e-08	3.19755e-06
LGALS3	0.804864	1.98002e-08	3.37969e-06
FOXO1	1.18958	2.52276e-08	4.26468e-06
CYSLTR1	-0.869527	2.96053e-08	4.95705e-06
HOMER2	1.75796	3.13353e-08	5.19723e-06
VEGFA	0.850124	3.36359e-08	5.52666e-06
TMEM51	-0.950078	4.20154e-08	6.83957e-06
SEMA4C	-0.760357	4.38175e-08	7.06749e-06
WNT5A	0.807176	4.43559e-08	7.08927e-06
PLAUR	0.696748	4.54107e-08	7.19249e-06
O3FAR1	-0.906817	4.72258e-08	7.41318e-06
TNFSF10	-1.40741	4.85482e-08	7.55333e-06
TSC22D1	0.826827	5.59607e-08	8.63022e-06
ARHGAP9	-0.886157	5.81331e-08	8.81067e-06
FPR1	-0.972204	5.78938e-08	8.81067e-06
ECE1	3.63672	5.98767e-08	8.99737e-06
RGS16	0.94028	6.23277e-08	9.2863e-06
ABHD2	0.709984	6.325e-08	9.34453e-06
SYTL1	-1.61892	6.81589e-08	9.98584e-06
SATB1	0.820722	6.94925e-08	1.00971e-05
SLC12A9	-0.89463	7.30616e-08	1.05287e-05
TOX	-2.07806	7.45862e-08	1.0661e-05
CD83	0.740821	8.12118e-08	1.15144e-05
PDGFA	0.958027	8.38223e-08	1.17894e-05
CYP27A1	0.735004	9.2271e-08	1.28747e-05
MITF	0.780125	1.0072e-07	1.39429e-05
CPED1	-0.918997	1.04285e-07	1.42127e-05
SERPINE1	1.43814	1.04183e-07	1.42127e-05
CD1A	-0.752386	1.08361e-07	1.46546e-05
PIM2	0.795151	1.12566e-07	1.50401e-05
TAC1	1.90333	1.12923e-07	1.50401e-05
TLR10	-1.64738	1.20733e-07	1.59594e-05
APEX1	-0.891062	1.22698e-07	1.60982e-05
C15orf48	0.749469	1.25716e-07	1.6372e-05
SUSD3	-0.838849	1.40868e-07	1.82103e-05
CD109	0.711663	1.60505e-07	2.05973e-05
HDGFRP3	0.809656	1.92936e-07	2.45798e-05
KLRC4	-1.25915	2.05051e-07	2.59353e-05
WDFY2	-0.937876	2.06918e-07	2.59844e-05
SDS	0.804117	2.11158e-07	2.63289e-05
CCL4	0.772618	2.20587e-07	2.69888e-05
RGS14	-1.08167	2.19504e-07	2.69888e-05
ST3GAL6	1.41889	2.21056e-07	2.69888e-05
NCAM1	0.716036	2.2768e-07	2.76059e-05
METTL1	0.904854	2.35088e-07	2.83088e-05
PLCL1	0.842468	2.37838e-07	2.84451e-05
AP1S3	1.1899	2.41324e-07	2.8667e-05
ILDR2	-1.3142	2.54102e-07	2.99823e-05
ARNTL2	1.078	2.55915e-07	2.99949e-05
HLX	0.807344	2.63892e-07	3.07251e-05
TNFSF13	-0.743284	2.70342e-07	3.1269e-05
SLC7A7	-0.737383	2.81837e-07	3.23855e-05
DHRS3	1.03738	2.87412e-07	3.25999e-05
FADS3	0.798115	2.85563e-07	3.25999e-05
INSIG1	0.741537	3.13812e-07	3.53662e-05
JAK1	0.658386	3.16072e-07	3.5394e-05
IL8	0.760612	3.31172e-07	3.61635e-05
LRMP	-0.839658	3.2713e-07	3.61635e-05
NDUFA11	-0.888103	3.27902e-07	3.61635e-05
PLEKHA7	-1.13821	3.30587e-07	3.61635e-05
SLC46A3	-0.860253	3.51074e-07	3.81002e-05
ARHGAP22	2.08212	3.65899e-07	3.87887e-05
CHST7	0.809275	3.61798e-07	3.87887e-05
IL1R2	1.09399	3.66244e-07	3.87887e-05
PIM3	0.754879	3.64642e-07	3.87887e-05
TANK	0.69761	3.87622e-07	4.08071e-05
VSIG4	-0.697924	4.30194e-07	4.50193e-05
MYO1E	0.647323	4.40618e-07	4.58373e-05
CCDC68	1.39895	4.436e-07	4.58424e-05
CXCR4	0.772198	4.45882e-07	4.58424e-05
NFATC2	-0.932141	4.48893e-07	4.58836e-05
CCND3	-0.735623	4.54022e-07	4.61397e-05
MMP19	0.887056	4.65469e-07	4.70311e-05
AQP9	1.43627	4.86526e-07	4.88778e-05
PARM1	-0.701702	5.27384e-07	5.23838e-05
WDR77	-0.8698	5.26012e-07	5.23838e-05
CHST11	0.653469	5.37759e-07	5.31143e-05
CCDC85B	-1.06017	5.95942e-07	5.85322e-05
ARID5B	0.777914	6.2957e-07	6.14915e-05
SEMA4D	-0.833583	6.43395e-07	6.24946e-05
AKT1S1	0.900484	6.92286e-07	6.68741e-05
TDRD9	2.63085	6.96857e-07	6.69478e-05
ATP1B3	0.641395	7.0631e-07	6.74872e-05
SIGLEC10	-0.791731	7.44227e-07	7.03454e-05
SNORA8	0.649249	7.40269e-07	7.03454e-05
ATP6V1B2	0.636685	7.77852e-07	7.31306e-05
PDLIM4	1.10759	8.09334e-07	7.56857e-05
PIK3C2B	-0.786059	8.2496e-07	7.67387e-05
ITGB1BP2	-1.41089	8.41112e-07	7.78295e-05
AHNAK	0.811596	8.64718e-07	7.95948e-05
BCAR3	1.09035	9.53924e-07	8.69322e-05
CYTH4	-0.748021	9.54321e-07	8.69322e-05
CD300A	-0.689291	9.6291e-07	8.72625e-05
TBC1D8	0.672309	9.84748e-07	8.87839e-05
SH3D19	0.888302	1.00842e-06	9.04545e-05
ACO1	0.714499	1.11711e-06	9.96951e-05
ABL2	0.713956	1.27583e-06	0.000112715
AKNA	-0.793753	1.27189e-06	0.000112715
MCF2L	-1.38241	1.38256e-06	0.000121534
LRRC37A6P	-0.998505	1.40028e-06	0.000121873
MAPK13	0.683564	1.39371e-06	0.000121873
TAGAP	-0.705007	1.44928e-06	0.000125516
EVI2B	-0.810938	1.45745e-06	0.000125605
LDB1	-0.797242	1.50253e-06	0.000128859
AVPI1	0.854045	1.57151e-06	0.00013412
ICOSLG	0.6903	1.59153e-06	0.000135172
HVCN1	-0.713256	1.60378e-06	0.000135558
TBC1D14	-0.778371	1.645e-06	0.000138377
GAL	3.13584	1.67676e-06	0.000140377
CLN8	0.671084	1.74957e-06	0.000145778
C17orf96	1.03695	1.76699e-06	0.000146535
TGFA	0.976482	1.78102e-06	0.000147005
SOGA2	1.44061	1.79301e-06	0.000147303
SRSF3	-0.771444	1.82834e-06	0.000149507
ANKRD33B	1.15284	1.91806e-06	0.000156117
OPHN1	-1.04791	1.94072e-06	0.000157234
STX4	0.643483	2.04257e-06	0.000164727
RASGRP4	-0.904383	2.10734e-06	0.000169174
FCGR2B	-0.667068	2.13086e-06	0.000170285
ADAM19	0.67671	2.15278e-06	0.000171258
SIDT2	-0.783609	2.17376e-06	0.000172148
POLD4	-0.683278	2.20149e-06	0.000173563
SGK223	-0.793962	2.26679e-06	0.000177913
ARHGAP10	0.655973	2.33529e-06	0.000182475
EGR1	1.22653	2.78544e-06	0.000216685
TCP11L2	0.745829	2.85351e-06	0.000221002
BLNK	-0.893025	2.94454e-06	0.000226061
TOMM40L	-0.991543	2.93718e-06	0.000226061
PCYOX1L	-0.75752	3.05646e-06	0.000233633
ZMIZ1	0.669568	3.07061e-06	0.000233699
CEBPA	-0.855852	3.12737e-06	0.00023481
TESK2	0.845621	3.15199e-06	0.00023481
TMEM92	-1.80751	3.1484e-06	0.00023481
TNFRSF9	0.691085	3.13781e-06	0.00023481
TMEM169	-1.0738	3.26503e-06	0.000242205
P2RX7	0.73502	3.45273e-06	0.000254472
SLC26A11	0.737704	3.45935e-06	0.000254472
QPRT	-0.639366	3.63645e-06	0.000266385
TMEM154	-1.39211	3.68797e-06	0.000269038
MLEC	-0.699275	3.75207e-06	0.000272583
CCR1	-0.746167	3.80897e-06	0.000275578
STK17B	-0.701443	3.89185e-06	0.00028042
HBEGF	0.629072	4.05011e-06	0.000290633
PLXNA3	0.706478	4.13147e-06	0.000295266
FGL2	-0.640456	4.39533e-06	0.000311181
MPZL3	-0.929551	4.40726e-06	0.000311181
SLC7A5	-0.700548	4.38589e-06	0.000311181
PLA2G7	0.614773	4.62209e-06	0.000325044
B3GALNT1	-1.14645	4.74444e-06	0.000332319
C19orf35	-1.01799	4.77944e-06	0.000332319
RALGAPA2	0.616061	4.78224e-06	0.000332319
FLJ41200	-0.807781	5.12019e-06	0.000351633
MGAT4A	-0.709536	5.7148e-06	0.000390941
CYCSP52	0.791327	5.88104e-06	0.000400061
RASAL3	-0.684148	5.89362e-06	0.000400061
NAPSB	-0.831141	5.98338e-06	0.000404592
TOX2	-0.996054	6.20592e-06	0.000418032
LDLRAD4	-0.827329	6.45882e-06	0.000433406
NREP	-1.03226	6.69323e-06	0.000447429
LAMC1	0.65089	6.75474e-06	0.00044983
PCDHGB7	-0.767922	6.79833e-06	0.000451024
LRRC4	-0.858618	6.99431e-06	0.000462282
GSTO1	0.749456	7.04078e-06	0.00046361
FCGR2C	-0.624682	7.36579e-06	0.000483201
CABLES1	-0.933149	7.45181e-06	0.000487027
DFNB31	1.0261	7.57484e-06	0.000493234
APAF1	-0.717696	7.68725e-06	0.000498707
NFE2L1	-0.678494	7.92014e-06	0.000511926
JUNB	0.625661	8.13921e-06	0.000522943
KIFC1	-1.18151	8.15006e-06	0.000522943
APBB1IP	-0.656199	8.19298e-06	0.000523785
SLC29A1	-0.637746	8.47703e-06	0.000539981
OTUD1	0.653358	8.54708e-06	0.00054093
UPB1	1.81588	8.55346e-06	0.00054093
SIGLEC5	-0.668957	8.95109e-06	0.000564047
PPM1K	0.760753	9.14225e-06	0.000574036
FABP4	2.2321	9.65765e-06	0.000604239
ZDHHC18	0.63594	9.71761e-06	0.000605834
PIM1	0.679648	9.8576e-06	0.000612391
MAOA	0.646098	9.92264e-06	0.00061426
CISH	1.0769	1.01405e-05	0.000624711
DMPK	-1.24884	1.01625e-05	0.000624711
DNAJB5	0.787393	1.06687e-05	0.000653518
UXS1	0.657729	1.07055e-05	0.000653518
FNIP2	0.607227	1.09341e-05	0.000665165
KIAA1598	0.614394	1.13402e-05	0.000685125
MAPK8IP2	1.54778	1.131e-05	0.000685125
TPST2	-0.633673	1.13986e-05	0.000686299
CD101	-0.638785	1.16545e-05	0.000699308
TNFRSF4	0.941734	1.17923e-05	0.000702783
ITGA4	-0.606836	1.2514e-05	0.000743275
C12orf75	-1.00997	1.29903e-05	0.000766386
OBSL1	-1.16454	1.29526e-05	0.000766386
ARV1	-0.948211	1.3088e-05	0.000769568
TDP2	0.633157	1.32131e-05	0.000774332
COX18	-0.825609	1.35661e-05	0.000784561
KLRK1	-0.97308	1.35259e-05	0.000784561
STK10	-0.665498	1.37003e-05	0.000789722
KANK1	0.665353	1.37628e-05	0.000790731
GPRC5C	-0.927251	1.3998e-05	0.000801625
FYN	0.613998	1.43546e-05	0.000819375
BCL2	0.790002	1.50685e-05	0.000849101
CYP51A1	0.591146	1.49833e-05	0.000849101
SLC1A4	-0.656646	1.50279e-05	0.000849101
SYNGAP1	0.789094	1.50247e-05	0.000849101
CDH20	-1.79664	1.5272e-05	0.000857817
CD300LB	0.715138	1.5629e-05	0.000875073
DPCD	-1.07724	1.61415e-05	0.000900901
DHFR	-0.735543	1.67607e-05	0.00092956
OSCAR	-1.01478	1.73131e-05	0.000954172
EZH2	0.690603	1.83236e-05	0.00100671
TMEM163	2.45799	1.86098e-05	0.00101925
SCIMP	-0.627945	1.88338e-05	0.00102831
NOTCH3	0.730824	1.93028e-05	0.00104742
EPHA2	-0.770205	1.9519e-05	0.00105589
GPC4	0.650926	1.98183e-05	0.00106879
GEM	2.98489	1.98984e-05	0.00106983
MAP3K14	0.673025	2.03174e-05	0.00108902
ATM	-0.868482	2.08794e-05	0.00111575
LOC730101	1.33383	2.16755e-05	0.00115478
ANTXR2	0.70393	2.18954e-05	0.00115517
CPEB2	0.971634	2.19902e-05	0.00115517
MAP2K3	0.622213	2.19738e-05	0.00115517
SLC5A3	0.73514	2.20113e-05	0.00115517
MIR155HG	1.22997	2.28944e-05	0.00119438
ACSF2	-0.802054	2.32805e-05	0.00121093
MGST1	0.754511	2.36659e-05	0.00122373
BMP6	0.949333	2.37814e-05	0.0012261
ACOT9	0.604775	2.41231e-05	0.00124008
HIVEP2	0.935007	2.44455e-05	0.00125299
C19orf60	-0.988241	2.47571e-05	0.00126161
RIPK2	0.666509	2.48733e-05	0.00126241
TTC39B	1.00087	2.49164e-05	0.00126241
PHF16	0.888179	2.51766e-05	0.00126828
PLEKHA5	0.852988	2.51506e-05	0.00126828
DOK2	-0.599777	2.62523e-05	0.00131869
ITGB3	1.09068	2.71116e-05	0.00135028
RCN3	-0.769653	2.7258e-05	0.00135374
LRP12	0.685832	2.81149e-05	0.00138887
LRP8	0.658081	2.82821e-05	0.0013928
NOP9	-0.84599	2.84945e-05	0.00139933
UFSP2	-0.917082	2.92062e-05	0.00143029
TUBB6	0.64767	2.9324e-05	0.00143207
GFI1	2.24948	3.0166e-05	0.00146505
FYB	-0.588718	3.25951e-05	0.00157866
SEMA3C	1.02437	3.33214e-05	0.0016094
RNASET2	-0.639464	3.43072e-05	0.00165248
ACBD4	-1.02027	3.46071e-05	0.00166237
CD1B	0.983886	3.52095e-05	0.00166403
HSD3B7	0.875097	3.50157e-05	0.00166403
LDLR	0.721177	3.51311e-05	0.00166403
MYO5C	-1.42691	3.5148e-05	0.00166403
TK2	-0.612463	3.48528e-05	0.00166403
FAM105A	-0.587544	3.54917e-05	0.00166994
LMTK2	-0.705682	3.58518e-05	0.00168083
HOXB6	-1.49042	3.68812e-05	0.00172449
TLE1	1.1192	3.71146e-05	0.0017308
SYT6	-1.2427	3.73627e-05	0.00173776
AMICA1	-0.650394	3.7629e-05	0.00174553
DUSP1	0.594821	3.83344e-05	0.00176892
SIGLEC11	-0.666073	3.84992e-05	0.00177187
RUFY4	-1.14068	3.91444e-05	0.00179686
MDFIC	0.637115	3.96394e-05	0.00181484
MAN1A1	0.598347	4.05236e-05	0.00185051
P2RY10	0.671109	4.06957e-05	0.00185355
SRGAP3	-1.16586	4.09382e-05	0.00185978
CDK14	0.6437	4.11256e-05	0.00186348
SPTBN1	-0.63299	4.18892e-05	0.00188597
CACNB3	1.29946	4.38868e-05	0.00195335
HPGD	-0.9312	4.37881e-05	0.00195335
ADCK2	-0.668695	4.53657e-05	0.002009
ABHD6	0.594339	4.56263e-05	0.00201547
TLCD2	-1.01252	4.6609e-05	0.00205372
KIAA0101	-0.670519	4.6902e-05	0.00206146
CD47	-0.670852	4.71592e-05	0.00206392
COQ2	-0.721953	4.75542e-05	0.00207457
CEACAM4	-1.39849	4.76948e-05	0.00207555
PPARG	0.985433	4.85736e-05	0.00210858
DENND1C	-0.745585	4.88605e-05	0.00211061
SUMF1	-0.650004	4.87854e-05	0.00211061
ACAD11	0.733622	5.25055e-05	0.00224598
SPOCD1	2.44442	5.23239e-05	0.00224598
MAP4K4	0.734904	5.38441e-05	0.00228778
DIXDC1	1.47462	5.59218e-05	0.00236337
DPRXP4	-0.858347	5.66624e-05	0.00237186
TUBA8	1.61576	5.66014e-05	0.00237186
VASP	-0.624229	5.6495e-05	0.00237186
PRKACA	-0.654907	5.72474e-05	0.00239066
METTL14	-1.12056	5.75834e-05	0.00239899
ADA	-0.604432	5.89563e-05	0.0024446
BCL3	0.630289	5.95917e-05	0.00246514
CARD9	-0.63321	6.12355e-05	0.00252719
UCHL1	0.993121	6.34747e-05	0.00260128
LDHAL6B	0.83403	6.48125e-05	0.00263766
ZNRF1	0.712081	6.51926e-05	0.002647
ADORA1	-0.880199	6.90653e-05	0.00279135
C15orf38	-0.717107	6.93025e-05	0.00279451
ACBD5	-0.658498	6.95238e-05	0.00279702
BCAT1	0.642948	7.10895e-05	0.00284698
C6orf223	1.02104	7.5868e-05	0.00301773
OXNAD1	-1.09929	7.69044e-05	0.00304517
SLC25A23	-0.611121	7.68218e-05	0.00304517
ADAM23	0.764865	7.80059e-05	0.00308185
MYCL1	-0.702827	7.86411e-05	0.00309304
BANK1	-1.58902	7.97581e-05	0.00312997
HNRNPUL1	-0.599559	8.0033e-05	0.00313376
AGRN	0.719482	8.03963e-05	0.00313403
MYBPH	0.914207	8.02213e-05	0.00313403
CEBPB	0.660002	8.14585e-05	0.00316841
HES4	1.84938	8.38982e-05	0.00324179
CMPK2	-1.37892	8.47207e-05	0.00326537
IFITM1	-0.825133	8.48799e-05	0.00326537
MMD	-0.605436	8.51392e-05	0.00326819
CLCF1	1.87825	8.76541e-05	0.0033356
FAM20A	0.590535	8.72807e-05	0.0033356
ZNF462	0.660509	8.75291e-05	0.0033356
PLK3	0.595017	8.80199e-05	0.00334229
CAT	-1.23623	8.93111e-05	0.003384
TRIM22	-0.661285	9.03887e-05	0.00341747
PIK3R3	0.756563	9.25694e-05	0.00347007
BASP1	0.717432	9.498e-05	0.00352161
CD28	-0.708333	9.51461e-05	0.00352161
SDHC	-0.599523	9.50228e-05	0.00352161
TMEM158	0.860682	9.48086e-05	0.00352161
CBX5	-0.590102	9.5576e-05	0.00353009
RAE1	-0.686728	9.60517e-05	0.00354022
RMI2	-0.896712	9.79887e-05	0.00358904
ENO3	0.649478	9.87836e-05	0.00361063
MYCBP	-0.75542	0.000101986	0.00369694
RGS13	1.17144	0.000101381	0.00369694
SEPT5	2.59878	0.000101923	0.00369694
RHOJ	-2.64072	0.000103057	0.003726
SRFBP1	-0.676104	0.000104875	0.00377056
ZMYND15	0.633531	0.000104752	0.00377056
IGSF3	0.685137	0.000105804	0.00378846
KCNE1L	1.06115	0.000107795	0.00385191
SLC35E3	0.659376	0.00010877	0.00387887
C11orf84	-0.808828	0.000109511	0.0038974
CCNJL	0.950669	0.000112204	0.00398518
TNFRSF18	0.764333	0.000115815	0.00410514
CDKN1C	-0.803512	0.000119597	0.00422215
RALA	0.899156	0.00011984	0.00422227
CTSO	-0.784465	0.000120405	0.00423369
CTDNEP1	-0.642398	0.000121723	0.00426607
SMAD3	-0.83513	0.000121812	0.00426607
POPDC3	1.48237	0.000123346	0.00431121
MFI2	0.806675	0.000125922	0.0043717
PDE1B	-0.692202	0.000126325	0.00437189
CD3EAP	-0.899178	0.000126985	0.00438609
CCL13	0.619019	0.000128078	0.00439792
ZNF703	-1.67275	0.000128864	0.00441629
PML	-0.7822	0.000129676	0.00442809
PPP1R14C	0.902876	0.000129712	0.00442809
ELOVL7	1.10648	0.000134503	0.00458276
PDE7A	0.61125	0.000136104	0.00461938
SMIM3	0.669803	0.0001398	0.0047357
ANKRD28	0.683873	0.000141725	0.00479167
TRAF3IP3	-1.13281	0.00014427	0.00486835
ARID4B	0.588286	0.000145181	0.0048897
SMARCA2	-0.59743	0.000147676	0.00495477
IL27RA	0.653752	0.000149063	0.00498226
LEPROTL1	-0.645654	0.000148788	0.00498226
GCNT2	-1.66856	0.000150128	0.0049948
SLC9A3R1	-0.804668	0.000150574	0.0049948
FCAMR	-1.13778	0.000150891	0.00499588
ACPP	-0.667214	0.000152192	0.0050295
XIRP1	3.38565	0.000154907	0.00510962
PSMB10	-0.585505	0.000158054	0.00520365
SH3RF1	-0.829879	0.000158783	0.00521788
FAM136A	-0.673107	0.000159946	0.00522907
GLIS3	1.13377	0.000160007	0.00522907
LPAR6	0.797492	0.000160313	0.00522907
NDFIP2	0.706566	0.000160215	0.00522907
PSMB8	-0.817357	0.000161821	0.00526849
GAPT	-0.643743	0.000163089	0.00529993
TNFRSF12A	0.690958	0.000166105	0.00536818
HN1	-0.606765	0.000167458	0.00540198
CXCL5	1.19004	0.000174935	0.00562254
ATP6V0E2	-1.75508	0.000176765	0.00566066
LMO7	-0.699272	0.000184631	0.00585922
MPZL2	-0.80003	0.000194691	0.00614517
NSUN4	-0.76856	0.000195706	0.00616174
TBX3	0.659835	0.000195917	0.00616174
NARG2	-0.688776	0.000197085	0.0061874
ZBTB2	-0.746992	0.000199852	0.00625195
LAT	0.879922	0.000200278	0.00625416
POR	0.597833	0.00020083	0.00626026
BCL2L11	0.648249	0.000203084	0.00631089
EMR3	-1.09799	0.000206367	0.00637012
PTAR1	0.648201	0.000210035	0.00644437
SH3D21	0.693367	0.00021049	0.00644709
KYNU	0.616231	0.00021213	0.00648602
PTPLAD2	-0.711346	0.000223713	0.00681646
GGPS1	-0.703211	0.000231246	0.00703206
TBC1D22A	-0.628482	0.000231589	0.00703206
GADD45G	0.685376	0.000237245	0.00719139
FAM69A	1.12119	0.000238435	0.00721502
ZNF467	-0.764031	0.000239818	0.00724439
CBFA2T3	-0.643812	0.000242021	0.00729841
TES	-0.591879	0.000246318	0.00741528
MSTO2P	-1.24802	0.000256081	0.00766979
L1TD1	1.32822	0.000257144	0.00768853
LOX	3.18527	0.000259403	0.00772978
ZNF641	-0.620328	0.000259942	0.00773273
ACY1	-0.691284	0.000260689	0.00774186
FAT1	1.22166	0.000261429	0.00775073
CC2D2A	-2.2521	0.000262188	0.00776015
TJP2	0.668409	0.000263845	0.007783
WDR59	0.632978	0.000265437	0.00780377
P2RY1	-0.835088	0.000266158	0.00781189
CRY1	0.691095	0.000271612	0.00794545
RAB38	1.31414	0.000273098	0.00796242
ACP6	-0.825894	0.000275412	0.00797697
SESN3	-0.748326	0.00027501	0.00797697
SPATS2	0.610463	0.000278874	0.00806395
LAG3	-1.61344	0.000281018	0.00808604
N4BP2L1	0.775364	0.000281604	0.00808968
DDX60L	0.625756	0.000291251	0.00831428
HHEX	-0.587736	0.000297	0.00844913
CD244	-0.713343	0.000303215	0.00858427
MMP10	3.02963	0.000306649	0.00865362
HINT2	-0.619319	0.000311133	0.00874693
IFIT1	-1.22649	0.000312265	0.00874693
SNX25	0.701481	0.000312444	0.00874693
SGMS2	1.10182	0.000314602	0.00879335
DSG2	1.4425	0.000325192	0.00904619
CD300C	-0.591443	0.000329358	0.00911986
MPI	-0.671977	0.000335167	0.00926504
WDSUB1	0.655757	0.000340514	0.00938774
FAM84B	-0.783821	0.000348314	0.00955336
RASGRP2	-2.5281	0.000360825	0.00981992
ZNF608	1.6263	0.0003677	0.00997612
IKZF3	0.762173	0.000372607	0.0100782
ZNF565	-0.965267	0.000375167	0.0101163
THBS1	0.943409	0.000377319	0.0101587
PRMT7	-0.752228	0.000381032	0.010243
MCOLN3	0.671277	0.000388193	0.0104196
SUCLG2	-0.658798	0.000393014	0.0105009
SH3BP5	0.760298	0.000394757	0.0105315
TFCP2L1	-0.650268	0.000402909	0.0107327
CD44	0.879535	0.00040667	0.0108164
SIRPB2	-0.68393	0.000415682	0.0110228
PIPOX	-0.784252	0.000423116	0.0111862
TSPAN32	-0.88651	0.000426861	0.0112513
C11orf96	5.49161	0.000428383	0.0112745
B3GNTL1	-0.824342	0.000438485	0.0114888
AXIN2	1.10311	0.000469454	0.0121375
BBS2	-0.669364	0.000478304	0.01233
FAM195A	0.706143	0.000486925	0.0125339
MTMR9LP	-0.922348	0.000487863	0.0125396
GUCY1A2	1.20337	0.000491325	0.0126102
PGS1	-0.704355	0.000493284	0.012642
C1RL	-0.665927	0.00049706	0.0126715
FCGR1C	-0.935047	0.000496875	0.0126715
GHRL	-0.755285	0.000497617	0.0126715
OLFM1	-1.34273	0.000502794	0.0127556
SLC20A2	-0.725726	0.000523016	0.0131736
REG4	-1.24813	0.000545498	0.0136499
RAI14	3.02552	0.000564759	0.0140837
C10orf128	-0.94012	0.000577659	0.0143647
SEPT3	-1.21519	0.000587732	0.0145945
IQSEC2	-0.736793	0.00059071	0.0146478
MNDA	-0.735401	0.000615399	0.0151108
ARHGAP44	0.679179	0.00062583	0.0153028
TUBA4A	1.39639	0.000635077	0.0155073
MPG	-0.614592	0.000648452	0.0157682
FCRL4	-4.94614	0.000654435	0.0158447
STAT4	0.776719	0.000654551	0.0158447
TYW3	-1.96233	0.000655577	0.0158447
CD38	-2.34767	0.000666841	0.0160379
CALCRL	0.739947	0.000676872	0.016257
C16orf45	0.612166	0.000692794	0.0165265
C11orf74	-0.935002	0.000694031	0.0165336
ANKRD23	-0.854832	0.000704411	0.0167355
ORC1	-0.697155	0.000723324	0.0170311
TNFSF18	1.54214	0.000723634	0.0170311
PAQR7	-0.742585	0.000726039	0.017042
PQLC3	-0.622092	0.000728675	0.0170584
HTR7	-1.04318	0.000734351	0.0171684
TFPI2	2.11107	0.000748006	0.0173951
MCAM	1.40993	0.000764574	0.0177335
MICALL2	1.02859	0.000769395	0.0177862
ADRB2	-0.825014	0.000774709	0.0178041
STARD10	-0.591257	0.00077434	0.0178041
WNT10B	0.767591	0.000784535	0.0179829
MUM1	-0.59542	0.000792376	0.018139
LIPN	0.872255	0.000802315	0.0182714
OMA1	-0.613607	0.000817601	0.0185714
POLR2J2	-0.978631	0.000827776	0.0187355
ABTB2	1.11308	0.00083589	0.0188892
MCM2	-0.839664	0.000855058	0.0192481
HOMER1	0.624705	0.000889937	0.0198553
ACVR1C	2.58928	0.000893549	0.0199106
CD1D	-1.14393	0.000925143	0.0204798
EFCAB11	-1.08017	0.000935384	0.0206336
ATP10A	-0.734562	0.000942321	0.0207606
ADAMTS10	-0.649087	0.000944434	0.0207811
RERE	-0.711374	0.000955653	0.0210017
CEACAM21	-0.971742	0.000974729	0.0213143
LINC00623	-0.735986	0.00099841	0.0216704
GPD1	1.44828	0.00100344	0.0217528
LOC643401	-0.638553	0.00101358	0.0218782
SDC1	1.00651	0.00103789	0.0222797
XPO5	-0.688801	0.00103681	0.0222797
KATNAL1	0.615912	0.00104658	0.0223572
RFX2	0.73375	0.0010499	0.0224008
AARS2	0.626018	0.0010524	0.0224181
RAD51B	-3.70875	0.00106596	0.0226431
ELL	-0.598795	0.0010702	0.0226689
HFE	-0.589899	0.00111851	0.0234325
DPF3	-1.11088	0.00113892	0.0237243
FHDC1	-1.40844	0.00114584	0.0237979
GPR18	-0.745293	0.00114651	0.0237979
ADD2	0.699303	0.00115639	0.0239418
BAZ1B	-0.6007	0.00117898	0.0243282
ICT1	-0.595426	0.0011827	0.0243478
AK4	0.890674	0.00118845	0.024409
NUAK2	1.07491	0.0011923	0.0244594
MTPAP	-0.586994	0.00119764	0.0245404
CTNNAL1	0.716766	0.00122064	0.0249245
TIAF1	-0.842237	0.0012295	0.0250763
PCDHGC3	-0.983421	0.00127125	0.0257784
DPP4	1.60162	0.00128378	0.0259726
ZNF425	-1.85621	0.00129122	0.0260631
STAC3	-0.94956	0.00129544	0.0261182
CCR2	-3.64013	0.00130346	0.0262499
C1orf162	-0.893096	0.00135002	0.0269713
HSPA6	-0.638403	0.00138806	0.0276057
ABHD11	-0.77782	0.00143182	0.028316
AMZ1	1.43625	0.00144096	0.0284008
IL3RA	0.600859	0.00145751	0.0286627
BCAP31	0.671756	0.00145934	0.0286667
PDLIM2	-0.806712	0.00147451	0.0289324
MT1H	-2.05456	0.00148659	0.0291044
MFGE8	0.621289	0.00153871	0.0299579
PLEK2	-0.680944	0.00155231	0.0301893
FAM167A	-1.04579	0.0015699	0.030464
RTN4RL2	1.06964	0.00160474	0.0310373
ROGDI	-0.805189	0.00162178	0.0312638
LINC00152	0.938939	0.00167039	0.0320352
SLFN13	-1.27448	0.00167273	0.0320352
SLC9A3R2	-1.18903	0.00168922	0.0322807
PRSS36	-0.625459	0.00172766	0.0328368
ZCWPW1	-0.806984	0.00174968	0.0331836
FAM71A	5.14837	0.00177329	0.0333893
FBF1	-1.43397	0.00176701	0.0333893
TRPC5OS	-2.81237	0.00179959	0.0337658
PSD4	-0.706088	0.00181632	0.0338988
RARRES2	0.841744	0.00181531	0.0338988
SSPN	-0.877313	0.0018749	0.034661
CYSLTR2	-1.3992	0.00190736	0.0351871
GPSM2	-0.91209	0.00194447	0.0357591
FHL2	-0.789269	0.00196445	0.0357862
NEB	-1.92864	0.00196636	0.0357862
PLCD3	0.759246	0.00196635	0.0357862
TMEM14A	-0.641452	0.00194929	0.0357862
WDR92	-0.924661	0.00195712	0.0357862
BMP7	2.89764	0.00198515	0.0360303
HABP4	0.699227	0.00201368	0.0363102
OLFM4	-4.94304	0.00202974	0.0365624
LOC399744	1.24879	0.00203347	0.0365684
SERPING1	-0.626069	0.00203423	0.0365684
BEX1	1.14012	0.00203921	0.0366128
CCNA1	1.68881	0.00204296	0.0366128
NMB	1.00474	0.00205645	0.0367423
CHRM3	3.60145	0.00206874	0.0369244
GREM1	2.97506	0.00211656	0.0377013
HHLA3	-0.729354	0.00212862	0.0378778
C19orf38	-0.81403	0.00215007	0.0381203
HEATR8	-0.934206	0.00215081	0.0381203
TRAF5	0.916581	0.00215309	0.0381203
FAM26F	-0.762609	0.00216919	0.0383516
PCLO	0.663405	0.00217895	0.0384234
DPH1	-0.592898	0.00223728	0.0391732
EML1	-1.38565	0.00223974	0.0391732
ITPKC	0.74617	0.00224954	0.0392743
ATP8B3	-0.949118	0.00229466	0.0397854
FZD3	-1.32088	0.00236788	0.0405777
MYLK4	-1.37492	0.0023616	0.0405777
GPD1L	-0.779892	0.00237351	0.0406317
LOC283663	0.859947	0.00238196	0.0407254
CHRNE	1.91378	0.00238977	0.0407512
ENO2	0.768919	0.00246768	0.0418766
RSAD2	1.44605	0.00250954	0.0423825
GPR153	0.72302	0.00253431	0.042751
KIAA1467	0.590922	0.00254262	0.0427768
PCSK5	0.628198	0.00254806	0.042788
OTUD7B	0.59299	0.0025672	0.0430257
ERI2	-0.590695	0.00257181	0.0430619
KCNH2	5.11125	0.00261436	0.0436411
GPR33	-1.31524	0.00263342	0.0436475
FAM40B	1.09471	0.00265881	0.0439742
ABCB1	1.09779	0.00266818	0.0440545
BRCA1	-0.765749	0.0027165	0.0447148
LOC440905	-1.05044	0.00276833	0.0453655
BRCC3	-0.710378	0.00278006	0.0454923
GPN2	-0.637373	0.00280297	0.0457984
SLCO4A1	0.743542	0.0028339	0.0461749
ACCS	-0.751903	0.00285751	0.0463877
CDS1	4.68611	0.00295068	0.0477239
FFAR2	-0.609992	0.00295854	0.0478071
RNF219	-0.594411	0.00298034	0.0479759
SEC14L2	3.00726	0.00298809	0.0479759
MORF4L1	0.717604	0.00299509	0.0480445
MAML3	-0.745947	0.00300413	0.0480995
MEF2B	-0.825481	0.00300803	0.0480995
PTPRM	0.763212	0.00305828	0.0486144
RASL11A	1.45317	0.00315623	0.0499457
PELI3	0.737163	0.00316184	0.0499894

## Sheet: Control IgG vs. PBS
Gene	log2FC	P value	FDR-adjusted P value
CCR7	2.07197	1.16146e-23	2.04196e-19
TIMP3	1.54512	2.62261e-22	2.30541e-18
CCL4	-1.345	2.31775e-17	1.35828e-13
CXCR4	1.43572	9.0786e-17	3.99027e-13
NR4A3	1.31275	2.15934e-16	7.59268e-13
CCL22	1.14578	8.9151e-16	2.61227e-12
DUSP5	1.14873	5.15438e-14	1.29456e-10
HNRNPC	-0.979349	1.66402e-12	3.6569e-09
IL1B	-1.03171	6.27993e-11	1.22675e-07
IRF4	1.0615	1.20549e-10	2.11937e-07
CRLF2	1.12494	3.80319e-10	6.07854e-07
GPR183	0.861224	2.48225e-09	3.63671e-06
LPL	0.789109	5.2614e-09	7.11543e-06
BMP6	1.77063	7.91963e-09	9.28233e-06
RGS1	0.765801	7.81956e-09	9.28233e-06
BCL2L11	1.10359	2.12833e-08	2.33864e-05
EGR2	0.869803	3.52771e-08	3.64827e-05
IDO1	1.72423	4.33569e-08	4.01188e-05
AVPI1	1.09979	4.32422e-08	4.01188e-05
TGFA	1.38547	4.92264e-08	4.32725e-05
ATF3	0.86758	5.73018e-08	4.79725e-05
TP53I13	-0.956671	6.21734e-08	4.9685e-05
CCL8	-1.46184	9.51566e-08	7.27368e-05
MTSS1	0.812631	2.20018e-07	0.000161172
NR4A2	1.12858	2.75799e-07	0.000193953
CCL24	1.18741	5.68547e-07	0.000384447
BTG1	0.701546	6.10168e-07	0.000397309
GADD45B	0.779982	7.18172e-07	0.000450935
BIRC3	0.800397	9.4344e-07	0.000539534
EDNRA	-0.794079	9.32792e-07	0.000539534
IGFBP3	-0.71547	9.51343e-07	0.000539534
SDS	0.791525	1.16345e-06	0.000639206
VEGFA	0.777951	1.4339e-06	0.000763919
IL8	-0.710028	1.70988e-06	0.000884158
ARID5B	0.78693	1.93953e-06	0.000974251
NR4A1	1.40184	2.4935e-06	0.00121773
RGS13	2.45666	2.58652e-06	0.00122902
LINC00597	-1.17488	2.9499e-06	0.00135651
CCL3L3	-0.775006	3.08631e-06	0.00135651
KLHL24	0.741195	3.06985e-06	0.00135651
GLUL	0.625998	5.33452e-06	0.00228747
IL18R1	-0.815362	5.5288e-06	0.00231433
GIMAP2	0.879867	5.79474e-06	0.00233626
RGCC	0.80885	5.84697e-06	0.00233626
GIMAP6	0.833009	5.98814e-06	0.0023395
NFKBIZ	-0.642073	7.87438e-06	0.00300955
PMP22	0.642112	8.52073e-06	0.0031873
FZD1	-0.766547	8.89054e-06	0.00325635
TNFAIP3	-0.609475	1.03758e-05	0.00372278
CD44	-1.11131	1.24003e-05	0.00436018
TRAPPC11	-0.793137	1.41852e-05	0.00489
FCAMR	-1.15809	1.70316e-05	0.00575833
MATK	0.810322	2.04546e-05	0.00639365
EDN1	-0.739412	2.04868e-05	0.00639365
LOC595101	-0.735073	1.99962e-05	0.00639365
GRASP	0.687493	2.01027e-05	0.00639365
CCL20	-0.649862	2.07291e-05	0.00639365
SLC7A8	0.590146	2.89425e-05	0.00877306
C6orf223	1.38467	3.34462e-05	0.00996639
IL1A	-0.722153	3.82874e-05	0.0110349
FOXO3	0.651878	3.90069e-05	0.011061
SNORA28	-0.639878	4.1228e-05	0.0115052
NCAM1	0.558271	5.1641e-05	0.0139677
NUAK1	0.737988	6.55932e-05	0.0170543
SRGAP2	-0.726196	6.59628e-05	0.0170543
GPR157	0.583998	6.41462e-05	0.0170543
HTRA4	1.13486	7.09638e-05	0.018017
ADORA3	0.554279	7.17361e-05	0.018017
CCL3	-0.668414	7.63439e-05	0.0189043
LOC100303749	-1.12677	8.28271e-05	0.0202248
DPY19L4	-0.871982	9.47822e-05	0.0222182
APPL2	0.580223	9.45458e-05	0.0222182
FRAT1	1.26378	9.93587e-05	0.0229845
FOXO1	0.969337	0.000102444	0.0231582
SNORA46	-0.629386	0.000104061	0.0231582
SLC29A3	0.581412	0.00010311	0.0231582
RCSD1	0.598558	0.000112544	0.0244276
RASGRP1	-0.675034	0.000144568	0.0306224
EIF2C1	0.575658	0.000177666	0.0359029
ABTB2	1.845	0.000185596	0.0370791
SLC2A6	-0.581477	0.000197915	0.0386615
DRAM1	-0.568653	0.00020766	0.0401195
SATB1	0.574013	0.000211228	0.0403653
GATSL2	1.35257	0.000222865	0.0421311
C17orf103	1.04752	0.000243304	0.0450267
ALAD	0.645072	0.000242639	0.0450267
CENPV	1.62022	0.000250351	0.0457323
MREG	0.603646	0.000252984	0.0457323
ATRX	-0.577914	0.000254921	0.0457323
TNFAIP6	-0.591632	0.000281971	0.0495733
IRS2	0.92132	0.000284989	0.0496078
