# Supplementary material for: Reduced TREM2 activation in microglia of patients with Alzheimer's disease
Source: FEBS Open Bio. 2021 Sep 28;11(11):3063–80. doi: 10.1002/2211-5463.13300 (PMC8564098; doi:10.1002/2211-5463.13300)
Supplement: Supplementary file 3 — Table. S2. TREM2 DEGs. [file FEB4-11-3063-s001.xlsx]

## Sheet: TREM2 DEGs
Gene	Hyb87 vs. PBS			Hyb87 vs. control IgG
	log2FC	P value	FDR-adjusted P value	log2FC	P value	FDR-adjusted P value
AARS2	0.678936	0.000515394	0.00799748	0.626018	0.0010524	0.0224181
ABCB1	1.59413	8.71213e-05	0.0019688	1.09779	0.00266818	0.0440545
ABHD11	-0.694413	0.00548661	0.0479044	-0.77782	0.00143182	0.028316
ABHD2	0.913806	1.07039e-11	1.59479e-09	0.709984	6.325e-08	9.34453e-06
ABHD6	0.993414	8.70785e-11	1.11747e-08	0.594339	4.56263e-05	0.00201547
ABTB2	2.95808	7.76805e-11	1.00419e-08	1.11308	0.00083589	0.0188892
ACAD11	0.770594	3.0557e-05	0.000813974	0.733622	5.25055e-05	0.00224598
ACBD4	-1.03825	3.38485e-05	0.000884235	-1.02027	3.46071e-05	0.00166237
ACCS	-0.841235	0.0010487	0.0137899	-0.751903	0.00285751	0.0463877
ACO1	0.734748	6.82995e-07	3.04478e-05	0.714499	1.11711e-06	9.96951e-05
ACOT9	0.620892	1.64724e-05	0.000480266	0.604775	2.41231e-05	0.00124008
ACP6	-0.754014	0.00103882	0.0136887	-0.825894	0.000275412	0.00797697
ACPP	-0.645159	0.000290836	0.00513372	-0.667214	0.000152192	0.0050295
ADAM19	0.837569	8.83623e-09	6.99773e-07	0.67671	2.15278e-06	0.000171258
ADAMTS10	-1.04985	1.49008e-07	8.2902e-06	-0.649087	0.000944434	0.0207811
ADCK2	-0.758548	4.82947e-06	0.00016693	-0.668695	4.53657e-05	0.002009
ADD2	1.2201	1.65211e-07	9.07681e-06	0.699303	0.00115639	0.0239418
AGRN	0.764304	4.12131e-05	0.00104254	0.719482	8.03963e-05	0.00313403
AHNAK	0.968346	1.15683e-08	8.92025e-07	0.811596	8.64718e-07	7.95948e-05
AK4	1.29797	1.37029e-05	0.000410991	0.890674	0.00118845	0.024409
AKNA	-0.861726	1.88669e-07	1.01128e-05	-0.793753	1.27189e-06	0.000112715
AKT1S1	0.905996	8.4468e-07	3.66675e-05	0.900484	6.92286e-07	6.68741e-05
ALCAM	1.48552	7.55311e-23	4.57901e-20	0.962777	7.29298e-12	3.05281e-09
ALOX5	-0.95268	9.75679e-12	1.4661e-09	-0.805666	4.76252e-09	9.73602e-07
ANKRD23	-0.871957	0.000712269	0.0102559	-0.854832	0.000704411	0.0167355
ANKRD28	0.794594	1.74454e-05	0.000506954	0.683873	0.000141725	0.00479167
ANKRD33B	1.17212	2.43339e-06	9.22015e-05	1.15284	1.91806e-06	0.000156117
ANTXR2	1.16513	5.19223e-11	6.76182e-09	0.70393	2.18954e-05	0.00115517
AP1S3	1.38386	1.27881e-08	9.77512e-07	1.1899	2.41324e-07	2.8667e-05
APAF1	-0.996311	1.27755e-09	1.28347e-07	-0.717696	7.68725e-06	0.000498707
APBB1IP	-0.731635	8.6206e-07	3.71468e-05	-0.656199	8.19298e-06	0.000523785
APEX1	-1.07532	3.56526e-10	4.01801e-08	-0.891062	1.22698e-07	1.60982e-05
AQP9	0.843237	0.00206926	0.0233652	1.43627	4.86526e-07	4.88778e-05
ARAP2	1.1618	1.29698e-11	1.90019e-09	1.12809	2.43044e-11	9.09141e-09
ARHGAP10	0.868109	1.17372e-09	1.18593e-07	0.655973	2.33529e-06	0.000182475
ARHGAP15	-1.26624	2.97658e-10	3.37621e-08	-1.23172	5.31745e-10	1.43825e-07
ARHGAP22	1.53666	0.000107055	0.0023468	2.08212	3.65899e-07	3.87887e-05
ARHGAP9	-1.05222	2.30289e-10	2.68127e-08	-0.886157	5.81331e-08	8.81067e-06
ARID4B	0.662711	2.49246e-05	0.00068791	0.588286	0.000145181	0.0048897
ARID5B	1.56484	3.62444e-19	1.48189e-16	0.777914	6.2957e-07	6.14915e-05
ARNTL2	1.61086	1.56278e-12	2.6675e-10	1.078	2.55915e-07	2.99949e-05
ARV1	-0.977017	9.35436e-06	0.000300108	-0.948211	1.3088e-05	0.000769568
ATF3	2.28753	4.45567e-35	7.83352e-32	1.41995	1.0014e-18	1.1737e-15
ATM	-0.946656	4.80231e-06	0.000166528	-0.868482	2.08794e-05	0.00111575
ATP10A	-0.748417	0.000940931	0.0127348	-0.734562	0.000942321	0.0207606
ATP1B3	0.813066	7.30413e-10	7.68945e-08	0.641395	7.0631e-07	6.74872e-05
ATP2A3	-1.46407	1.95333e-12	3.20948e-10	-1.20524	3.31385e-09	7.37478e-07
ATP6V1B2	0.620607	1.42781e-06	5.73111e-05	0.636685	7.77852e-07	7.31306e-05
AVPI1	1.95384	1.1378e-20	5.71532e-18	0.854045	1.57151e-06	0.00013412
AXIN2	1.86679	2.40081e-07	1.24143e-05	1.10311	0.000469454	0.0121375
B3GALNT1	-1.14051	7.51259e-06	0.0002455	-1.14645	4.74444e-06	0.000332319
B3GNTL1	-0.835035	0.000461645	0.0073659	-0.824342	0.000438485	0.0114888
BASP1	1.14276	6.1718e-09	5.17637e-07	0.717432	9.498e-05	0.00352161
BAZ1B	-0.745299	6.97761e-05	0.00165328	-0.6007	0.00117898	0.0243282
BCAP31	0.654293	0.00241388	0.0260838	0.671756	0.00145934	0.0286667
BCAR3	1.81531	5.80756e-13	1.09788e-10	1.09035	9.53924e-07	8.69322e-05
BCAT1	0.886293	1.36685e-07	7.70214e-06	0.642948	7.10895e-05	0.00284698
BCL2L11	1.75184	6.79414e-18	2.58825e-15	0.648249	0.000203084	0.00631089
BIRC3	2.1342	5.37878e-30	5.56261e-27	1.33381	1.57418e-15	1.31789e-12
BMP6	2.71996	1.974e-19	8.46461e-17	0.949333	2.37814e-05	0.0012261
BRCA1	-1.40577	4.88898e-08	3.05883e-06	-0.765749	0.0027165	0.0447148
BTG1	1.81267	1.68475e-29	1.55893e-26	1.11113	1.48762e-14	1.00592e-11
C11orf84	-0.972295	4.46192e-06	0.000157205	-0.808828	0.000109511	0.0038974
C11orf96	5.49161	0.00108442	0.0141328	5.49161	0.000428383	0.0112745
C12orf75	-1.13963	1.26396e-06	5.14392e-05	-1.00997	1.29903e-05	0.000766386
C15orf38	-0.77905	1.91787e-05	0.000546484	-0.717107	6.93025e-05	0.00279451
C15orf48	0.762135	8.28131e-08	5.02047e-06	0.749469	1.25716e-07	1.6372e-05
C16orf45	0.772412	3.17613e-05	0.000840958	0.612166	0.000692794	0.0165265
C17orf96	1.41574	1.0202e-09	1.0428e-07	1.03695	1.76699e-06	0.000146535
C19orf35	-0.697029	0.00215449	0.0241415	-1.01799	4.77944e-06	0.000332319
C19orf60	-1.33229	2.20317e-08	1.53258e-06	-0.988241	2.47571e-05	0.00126161
C1orf162	-0.879089	0.00225841	0.024841	-0.893096	0.00135002	0.0269713
C1RL	-0.640214	0.000914356	0.0124808	-0.665927	0.00049706	0.0126715
C6orf223	2.40571	9.83381e-14	2.10839e-11	1.02104	7.5868e-05	0.00301773
CABLES1	-1.02485	1.29998e-06	5.27828e-05	-0.933149	7.45181e-06	0.000487027
CACNB3	1.47782	1.39259e-05	0.00041638	1.29946	4.38868e-05	0.00195335
CALCRL	1.18411	5.50607e-07	2.52747e-05	0.739947	0.000676872	0.016257
CARD9	-0.671477	2.46048e-05	0.000682297	-0.63321	6.12355e-05	0.00252719
CBFA2T3	-0.646569	0.000268818	0.00485723	-0.643812	0.000242021	0.00729841
CBLB	1.55293	7.99885e-16	2.38352e-13	1.15054	1.47818e-10	4.40471e-08
CBX5	-0.721173	2.41488e-06	9.16975e-05	-0.590102	9.5576e-05	0.00353009
CCDC68	1.7138	1.22131e-08	9.37633e-07	1.39895	4.436e-07	4.58424e-05
CCDC85B	-1.09124	3.83852e-07	1.86939e-05	-1.06017	5.95942e-07	5.85322e-05
CCL1	1.55304	3.78155e-08	2.4264e-06	1.84277	1.05572e-10	3.37465e-08
CCL22	2.32839	1.73065e-42	6.08531e-39	1.18262	1.1771e-16	1.08919e-13
CCL24	2.96471	1.3577e-31	1.70498e-28	1.7773	1.02594e-17	1.061e-14
CCL7	4.18275	2.58498e-22	1.51488e-19	3.53018	1.33094e-21	2.1272e-18
CCNA1	1.79587	0.0021732	0.0242925	1.68881	0.00204296	0.0366128
CCND3	-0.749441	3.17237e-07	1.58898e-05	-0.735623	4.54022e-07	4.61397e-05
CCNJL	1.47931	2.99057e-08	2.01445e-06	0.950669	0.000112204	0.00398518
CCR1	-0.744839	4.5229e-06	0.000158717	-0.746167	3.80897e-06	0.000275578
CCR7	3.45875	3.38285e-47	1.98247e-43	1.38678	5.47384e-15	4.18416e-12
CD101	-0.699908	1.88809e-06	7.39298e-05	-0.638785	1.16545e-05	0.000699308
CD109	0.790779	8.61313e-09	6.88307e-07	0.711663	1.60505e-07	2.05973e-05
CD1A	-0.844989	3.56762e-09	3.16779e-07	-0.752386	1.08361e-07	1.46546e-05
CD1B	1.50563	7.0608e-09	5.80074e-07	0.983886	3.52095e-05	0.00166403
CD244	-0.603164	0.00272807	0.0285115	-0.713343	0.000303215	0.00858427
CD28	-0.939297	3.53384e-07	1.73573e-05	-0.708333	9.51461e-05	0.00352161
CD300A	-0.807045	1.48124e-08	1.08961e-06	-0.689291	9.6291e-07	8.72625e-05
CD300LB	1.03915	2.18318e-09	2.09741e-07	0.715138	1.5629e-05	0.000875073
CD38	-2.66341	0.000107364	0.00234771	-2.34767	0.000666841	0.0160379
CD3EAP	-1.10285	3.6047e-06	0.000129865	-0.899178	0.000126985	0.00438609
CD47	-0.808787	1.22654e-06	5.02652e-05	-0.670852	4.71592e-05	0.00206392
CD83	0.753089	5.24793e-08	3.26021e-06	0.740821	8.12118e-08	1.15144e-05
CD93	-1.25124	1.05649e-06	4.4119e-05	-1.63763	1.09933e-10	3.39076e-08
CDH1	-1.64122	7.61911e-14	1.75257e-11	-1.25445	4.48722e-09	9.39164e-07
CDH20	-2.1501	2.61161e-07	1.33862e-05	-1.79664	1.5272e-05	0.000857817
CDK14	1.03444	3.97758e-10	4.42594e-08	0.6437	4.11256e-05	0.00186348
CHST11	0.847015	2.15305e-10	2.55762e-08	0.653469	5.37759e-07	5.31143e-05
CHST7	1.19463	1.18408e-12	2.12422e-10	0.809275	3.61798e-07	3.87887e-05
CISH	1.51625	1.31888e-08	1.00378e-06	1.0769	1.01405e-05	0.000624711
CLCF1	5.12023	7.61645e-10	7.97053e-08	1.87825	8.76541e-05	0.0033356
CLN8	0.802398	1.84628e-08	1.31454e-06	0.671084	1.74957e-06	0.000145778
CMPK2	-1.10012	0.00308319	0.031369	-1.37892	8.47207e-05	0.00326537
COL6A1	1.3635	1.34291e-18	5.36583e-16	1.11437	7.44735e-14	4.36439e-11
COL6A2	1.13601	9.08019e-14	2.03815e-11	1.06274	1.48162e-12	7.23566e-10
COLEC12	1.64801	1.38102e-14	3.51879e-12	1.2929	1.04478e-10	3.37465e-08
COQ2	-0.85475	2.07368e-06	7.99503e-05	-0.721953	4.75542e-05	0.00207457
COX18	-1.06705	3.28841e-08	2.15722e-06	-0.825609	1.35661e-05	0.000784561
CPEB2	1.1938	8.09565e-07	3.54054e-05	0.971634	2.19902e-05	0.00115517
CPED1	-0.94092	6.93406e-08	4.24766e-06	-0.918997	1.04285e-07	1.42127e-05
CRLF2	2.70065	2.60502e-38	6.54269e-35	1.57571	1.63707e-19	2.21395e-16
CSF1	1.67582	7.20731e-22	4.08747e-19	1.62443	3.58496e-21	5.25226e-18
CTDNEP1	-0.785235	3.35028e-06	0.000122202	-0.642398	0.000121723	0.00426607
CTGF	2.97998	9.1584e-14	2.03815e-11	1.77478	1.85513e-08	3.19755e-06
CTSO	-0.945206	4.83292e-06	0.00016693	-0.784465	0.000120405	0.00423369
CXCL5	1.70989	1.99255e-06	7.73313e-05	1.19004	0.000174935	0.00562254
CXCR2	-1.2529	1.54285e-12	2.65929e-10	-1.13988	6.71755e-11	2.27118e-08
CXCR4	2.20791	6.80412e-32	9.20179e-29	0.772198	4.45882e-07	4.58424e-05
CYCSP52	1.27004	1.26949e-11	1.87554e-09	0.791327	5.88104e-06	0.000400061
CYP27A1	1.00015	1.86856e-12	3.09917e-10	0.735004	9.2271e-08	1.28747e-05
CYP51A1	0.731477	1.5275e-07	8.44496e-06	0.591146	1.49833e-05	0.000849101
CYSLTR1	-0.913424	7.89924e-09	6.39984e-07	-0.869527	2.96053e-08	4.95705e-06
CYSLTR2	-1.56993	0.000627681	0.00928894	-1.3992	0.00190736	0.0351871
DCSTAMP	3.25102	3.26551e-28	2.73386e-25	2.51749	8.09438e-23	1.77884e-19
DDX60L	0.74519	2.69713e-05	0.000731764	0.625756	0.000291251	0.00831428
DENND1C	-0.981083	1.51524e-07	8.40359e-06	-0.745585	4.88605e-05	0.00211061
DENND3	-0.870999	9.66894e-08	5.72355e-06	-0.930762	1.12786e-08	2.08725e-06
DEPTOR	-1.17422	4.88454e-08	3.05883e-06	-1.47556	5.24323e-12	2.30453e-09
DFNB31	1.73688	2.10598e-11	2.91537e-09	1.0261	7.57484e-06	0.000493234
DHFR	-0.633983	0.000222982	0.00417491	-0.735543	1.67607e-05	0.00092956
DHRS11	1.3401	4.81494e-11	6.36478e-09	1.15022	3.95642e-09	8.38046e-07
DHRS3	1.70168	7.12251e-14	1.66961e-11	1.03738	2.87412e-07	3.25999e-05
DIXDC1	1.1466	0.00172226	0.0204038	1.47462	5.59218e-05	0.00236337
DMPK	-1.69571	3.02014e-09	2.77995e-07	-1.24884	1.01625e-05	0.000624711
DNAJB5	0.857709	2.68323e-06	0.000101231	0.787393	1.06687e-05	0.000653518
DOT1L	1.46994	6.91928e-18	2.58825e-15	1.1532	1.3709e-12	6.88621e-10
DPCD	-1.281	4.28941e-07	2.03267e-05	-1.07724	1.61415e-05	0.000900901
DPF3	-1.1529	0.000977647	0.0130752	-1.11088	0.00113892	0.0237243
DPH1	-0.671549	0.000631284	0.0093344	-0.592898	0.00223728	0.0391732
DPP4	2.67792	2.49672e-05	0.000688008	1.60162	0.00128378	0.0259726
DSG2	2.10086	4.76796e-06	0.000165663	1.4425	0.000325192	0.00904619
DUSP1	1.02315	1.44078e-11	2.07626e-09	0.594821	3.83344e-05	0.00176892
DUSP5	2.75787	1.10439e-47	9.70817e-44	1.60915	2.8457e-24	1.25076e-20
ECE1	1.62227	0.00237226	0.0257524	3.63672	5.98767e-08	8.99737e-06
EFCAB11	-1.00685	0.00267557	0.0281015	-1.08017	0.000935384	0.0206336
EGR1	2.32761	3.21671e-13	6.57592e-11	1.22653	2.78544e-06	0.000216685
EGR2	2.01859	5.03442e-30	5.53188e-27	1.14878	1.16463e-13	6.39854e-11
EGR3	2.05536	8.32351e-16	2.43893e-13	1.40667	4.28613e-10	1.1961e-07
ELOVL7	1.80739	6.30475e-08	3.88926e-06	1.10648	0.000134503	0.00458276
EML1	-1.43448	0.00203917	0.023106	-1.38565	0.00223974	0.0391732
EMP1	1.32225	9.07296e-16	2.61495e-13	0.928122	1.94146e-09	4.49116e-07
EMR3	-1.15376	0.000143827	0.00293684	-1.09799	0.000206367	0.00637012
ENO2	1.26612	6.01261e-06	0.000201732	0.768919	0.00246768	0.0418766
ENO3	1.23873	6.32973e-12	9.76166e-10	0.649478	9.87836e-05	0.00361063
EPHA2	-0.736984	5.26686e-05	0.00128607	-0.770205	1.9519e-05	0.00105589
ETFB	-0.990937	9.8251e-09	7.71139e-07	-1.00153	5.89828e-09	1.17838e-06
EVI2B	-0.99728	5.48323e-09	4.65704e-07	-0.810938	1.45745e-06	0.000125605
FABP4	4.76196	3.46335e-09	3.10659e-07	2.2321	9.65765e-06	0.000604239
FABP5	1.44146	7.15281e-25	5.03014e-22	0.925182	9.40799e-13	4.86476e-10
FADS3	0.99642	5.13782e-10	5.5758e-08	0.798115	2.85563e-07	3.25999e-05
FAM105A	-0.799969	3.23929e-08	2.14097e-06	-0.587544	3.54917e-05	0.00166994
FAM136A	-0.918183	4.09461e-07	1.95088e-05	-0.673107	0.000159946	0.00522907
FAM167A	-1.18988	0.00041221	0.00677929	-1.04579	0.0015699	0.030464
FAM195A	0.764307	0.000230734	0.00428809	0.706143	0.000486925	0.0125339
FAM20A	1.06433	1.93768e-11	2.7253e-09	0.590535	8.72807e-05	0.0033356
FAM26F	-0.785075	0.00197793	0.0226541	-0.762609	0.00216919	0.0383516
FAM40B	2.01526	3.45956e-06	0.000125407	1.09471	0.00265881	0.0439742
FAM69A	1.65725	1.00915e-06	4.23433e-05	1.12119	0.000238435	0.00721502
FAT1	1.33234	0.00015032	0.00304819	1.22166	0.000261429	0.00775073
FCAMR	-2.29587	6.12653e-14	1.45555e-11	-1.13778	0.000150891	0.00499588
FCRL4	-4.9812	0.000798996	0.0112056	-4.94614	0.000654435	0.0158447
FFAR2	-1.15183	3.44059e-08	2.24033e-06	-0.609992	0.00295854	0.0478071
FHDC1	-1.56496	0.000360006	0.00612115	-1.40844	0.00114584	0.0237979
FLJ41200	-1.08132	2.25044e-09	2.15027e-07	-0.807781	5.12019e-06	0.000351633
FNIP2	0.989375	7.9945e-12	1.22218e-09	0.607227	1.09341e-05	0.000665165
FOSL2	1.28078	1.27971e-12	2.24987e-10	1.03558	2.30392e-09	5.26042e-07
FOXO1	2.15892	7.18717e-18	2.63245e-15	1.18958	2.52276e-08	4.26468e-06
FPR1	-1.1659	1.70691e-10	2.08397e-08	-0.972204	5.78938e-08	8.81067e-06
FYN	0.695993	1.18566e-06	4.87033e-05	0.613998	1.43546e-05	0.000819375
GADD45B	1.80204	1.46096e-25	1.07021e-22	1.02205	2.08247e-11	8.13598e-09
GADD45G	0.83929	1.37223e-05	0.000410991	0.685376	0.000237245	0.00719139
GAL	4.03818	4.30952e-07	2.03671e-05	3.13584	1.67676e-06	0.000140377
GAL3ST4	-0.82807	3.88676e-07	1.88245e-05	-1.10118	2.18911e-11	8.36668e-09
GAPT	-0.978179	2.06272e-08	1.45059e-06	-0.643743	0.000163089	0.00529993
GCNT2	-1.70539	0.000143388	0.00293165	-1.66856	0.000150128	0.0049948
GEM	4.71889	8.1349e-07	3.54888e-05	2.98489	1.98984e-05	0.00106983
GFI1	1.81415	0.000668885	0.00975906	2.24948	3.0166e-05	0.00146505
GGPS1	-0.63486	0.00100832	0.0133791	-0.703211	0.000231246	0.00703206
GHRL	-1.11637	4.03469e-07	1.93808e-05	-0.755285	0.000497617	0.0126715
GJA1	2.08737	4.90067e-13	9.58561e-11	1.58427	1.12686e-09	2.83018e-07
GLA	1.03869	9.61302e-14	2.10839e-11	0.796144	3.9472e-09	8.38046e-07
GNA13	1.10061	5.50545e-16	1.66882e-13	0.78822	1.53935e-09	3.65721e-07
GNAI1	-1.06475	1.08428e-07	6.31215e-06	-1.1271	1.55756e-08	2.766e-06
GNG2	-1.52795	1.19038e-19	5.23201e-17	-1.24689	1.99933e-14	1.25537e-11
GNPTAB	1.25213	1.82796e-17	6.42746e-15	0.880059	3.29499e-10	9.34341e-08
GPC4	0.986297	6.00072e-10	6.43285e-08	0.650926	1.98183e-05	0.00106879
GPD1	1.84057	0.000166569	0.00329781	1.44828	0.00100344	0.0217528
GPR137B	1.05129	7.67577e-14	1.75257e-11	0.762677	1.84355e-08	3.19755e-06
GPR157	1.66588	1.49867e-24	1.01339e-21	1.08188	4.42898e-13	2.35957e-10
GPR183	2.1583	3.51054e-36	6.85765e-33	1.29707	9.25084e-18	1.01649e-14
GPR56	-1.9556	1.49702e-15	4.17763e-13	-1.84423	1.97302e-14	1.25537e-11
GPRC5C	-1.13993	1.47389e-07	8.22616e-06	-0.927251	1.3998e-05	0.000801625
GREM1	5.65839	0.00017609	0.00345517	2.97506	0.00211656	0.0377013
GSTO1	1.05734	1.33439e-09	1.33295e-07	0.749456	7.04078e-06	0.00046361
GUCY1A2	1.85443	1.86605e-06	7.33939e-05	1.20337	0.000491325	0.0126102
HBEGF	1.03832	4.52784e-13	9.04591e-11	0.629072	4.05011e-06	0.000290633
HDGFRP3	0.865593	4.02163e-08	2.57107e-06	0.809656	1.92936e-07	2.45798e-05
HEATR8	-1.0547	0.000660528	0.00966923	-0.934206	0.00215081	0.0381203
HES4	2.07182	5.28177e-05	0.00128613	1.84938	8.38982e-05	0.00324179
HFE	-0.650007	0.000382442	0.00638529	-0.589899	0.00111851	0.0234325
HINT2	-0.596338	0.000565398	0.0086108	-0.619319	0.000311133	0.00874693
HIVEP2	0.836352	0.000197925	0.0037782	0.935007	2.44455e-05	0.00125299
HLX	0.690035	9.86925e-06	0.000313197	0.807344	2.63892e-07	3.07251e-05
HN1	-0.587201	0.000276245	0.00496084	-0.606765	0.000167458	0.00540198
HNRNPUL1	-0.620122	4.79652e-05	0.00118604	-0.599559	8.0033e-05	0.00313376
HOMER1	0.669106	0.000498732	0.00779396	0.624705	0.000889937	0.0198553
HOMER2	2.87732	9.79391e-14	2.10839e-11	1.75796	3.13353e-08	5.19723e-06
HOXB6	-1.35997	0.000273942	0.00492639	-1.49042	3.68812e-05	0.00172449
HPGD	-1.11948	1.30374e-06	5.28134e-05	-0.9312	4.37881e-05	0.00195335
HSD3B7	1.49221	2.51833e-10	2.91282e-08	0.875097	3.50157e-05	0.00166403
HSPA7	-0.587205	7.09174e-05	0.00166907	-0.853976	1.14198e-08	2.09137e-06
HTR7	-1.07108	0.000683375	0.00993212	-1.04318	0.000734351	0.0171684
HTRA4	2.58701	3.28479e-20	1.56081e-17	1.45215	2.77603e-10	8.00087e-08
HVCN1	-0.66984	6.89225e-06	0.000227768	-0.713256	1.60378e-06	0.000135558
IARS	0.831357	2.74754e-09	2.54234e-07	0.798314	8.86576e-09	1.69423e-06
ICOSLG	0.767621	1.37886e-07	7.74494e-06	0.6903	1.59153e-06	0.000135172
ICT1	-0.634785	0.000621984	0.00921377	-0.595426	0.0011827	0.0243478
IDO1	3.37116	8.4531e-26	6.46148e-23	1.64693	2.50221e-11	9.16487e-09
IFITM1	-0.839061	8.08855e-05	0.00185646	-0.825133	8.48799e-05	0.00326537
IGSF3	1.02044	3.78142e-08	2.4264e-06	0.685137	0.000105804	0.00378846
IL1R2	1.49775	1.33187e-10	1.64898e-08	1.09399	3.66244e-07	3.87887e-05
IL1RN	0.781246	1.74385e-08	1.2565e-06	0.911543	7.98151e-11	2.6476e-08
IL27RA	0.92509	2.66564e-07	1.3584e-05	0.653752	0.000149063	0.00498226
IL3RA	1.19986	5.94997e-09	5.02915e-07	0.600859	0.00145751	0.0286627
IL7R	1.63663	1.16097e-28	1.02055e-25	1.34858	8.92569e-22	1.74358e-18
ILDR2	-1.02028	8.7821e-05	0.00197334	-1.3142	2.54102e-07	2.99823e-05
INSIG1	0.665795	4.13274e-06	0.000147379	0.741537	3.13812e-07	3.53662e-05
IRF4	2.08096	2.891e-30	3.38845e-27	1.01947	3.61315e-11	1.27046e-08
ITGA4	-0.721306	2.79808e-07	1.41763e-05	-0.606836	1.2514e-05	0.000743275
ITGB1BP2	-1.78781	6.96269e-10	7.41885e-08	-1.41089	8.41112e-07	7.78295e-05
ITGB3	1.91705	1.5819e-10	1.94485e-08	1.09068	2.71116e-05	0.00135028
ITGB8	1.43541	2.5353e-10	2.91328e-08	1.56473	4.08094e-12	1.83967e-09
JAK1	0.940333	1.62567e-12	2.722e-10	0.658386	3.16072e-07	3.5394e-05
KCNE1L	2.12152	1.96313e-10	2.36395e-08	1.06115	0.000107795	0.00385191
KCNH2	5.11125	0.00534273	0.0470359	5.11125	0.00261436	0.0436411
KIAA1467	0.729229	0.000323347	0.00561182	0.590922	0.00254262	0.0427768
KIAA1598	0.625359	8.68311e-06	0.000281656	0.614394	1.13402e-05	0.000685125
KIFC1	-1.38969	2.26613e-07	1.18928e-05	-1.18151	8.15006e-06	0.000522943
KLRC4	-1.08265	1.22484e-05	0.000375156	-1.25915	2.05051e-07	2.59353e-05
LAD1	1.78559	1.63892e-21	9.00431e-19	1.48139	9.91501e-17	9.68421e-14
LAG3	-1.84657	3.88849e-05	0.000993657	-1.61344	0.000281018	0.00808604
LAMC1	0.872577	4.26178e-09	3.70922e-07	0.65089	6.75474e-06	0.00044983
LAMP3	1.32258	3.48206e-19	1.45757e-16	0.978656	3.85516e-12	1.78362e-09
LAT	1.39679	9.6635e-08	5.72355e-06	0.879922	0.000200278	0.00625416
LDB1	-0.829002	6.63638e-07	2.96881e-05	-0.797242	1.50253e-06	0.000128859
LDHAL6B	1.02059	2.91121e-06	0.000108207	0.83403	6.48125e-05	0.00263766
LDLR	0.902188	5.9332e-07	2.70939e-05	0.721177	3.51311e-05	0.00166403
LDLRAD4	-0.970735	1.75489e-07	9.52246e-06	-0.827329	6.45882e-06	0.000433406
LEPROTL1	-0.714365	3.23787e-05	0.000853449	-0.645654	0.000148788	0.00498226
LGALS12	-1.73769	1.58819e-12	2.68481e-10	-1.55224	1.36845e-10	4.14805e-08
LGALS3	1.00025	9.00271e-12	1.36445e-09	0.804864	1.98002e-08	3.37969e-06
LINC00152	1.45235	1.36979e-05	0.000410991	0.938939	0.00167039	0.0320352
LINC00623	-0.851859	0.000172173	0.00339427	-0.735986	0.00099841	0.0216704
LIPN	1.4191	9.19847e-07	3.9252e-05	0.872255	0.000802315	0.0182714
LMO7	-0.96386	4.08061e-07	1.94949e-05	-0.699272	0.000184631	0.00585922
LMTK2	-0.863419	6.30066e-07	2.83304e-05	-0.705682	3.58518e-05	0.00168083
LOC440905	-1.04575	0.00365262	0.035458	-1.05044	0.00276833	0.0453655
LOC730101	1.76587	2.69316e-07	1.36845e-05	1.33383	2.16755e-05	0.00115478
LOX	3.41795	0.000361745	0.00614477	3.18527	0.000259403	0.00772978
LPL	2.24005	1.97611e-41	5.79034e-38	1.45094	2.8861e-23	7.24864e-20
LRMP	-0.688504	2.75525e-05	0.000745232	-0.839658	3.2713e-07	3.61635e-05
LRRC37A6P	-0.866552	3.48955e-05	0.000904865	-0.998505	1.40028e-06	0.000121873
LRRC4	-0.857323	9.22034e-06	0.000296891	-0.858618	6.99431e-06	0.000462282
LTB	-1.62417	5.24627e-16	1.61815e-13	-1.37479	2.14243e-12	1.018e-09
MAN1A1	0.705662	1.96075e-06	7.64343e-05	0.598347	4.05236e-05	0.00185051
MAOA	0.757506	3.36967e-07	1.66879e-05	0.646098	9.92264e-06	0.00061426
MAP2K3	0.811414	7.00236e-08	4.2746e-06	0.622213	2.19738e-05	0.00115517
MAP3K14	1.22124	5.98089e-13	1.11862e-10	0.673025	2.03174e-05	0.00108902
MAP4K4	1.30475	3.98484e-11	5.30739e-09	0.734904	5.38441e-05	0.00228778
MAPK13	0.927275	2.1756e-10	2.56707e-08	0.683564	1.39371e-06	0.000121873
MAPK8IP2	1.06533	0.00198426	0.0226862	1.54778	1.131e-05	0.000685125
MATK	2.21203	1.06769e-26	8.53232e-24	1.40171	1.0021e-14	7.04717e-12
MCAM	1.84967	8.71262e-05	0.0019688	1.40993	0.000764574	0.0177335
MCF2L	-1.18606	4.76882e-05	0.00118085	-1.38241	1.38256e-06	0.000121534
MCOLN3	0.762099	8.78862e-05	0.00197334	0.671277	0.000388193	0.0104196
MDFIC	0.941086	6.71075e-09	5.56518e-07	0.637115	3.96394e-05	0.00181484
MEF2B	-1.01511	0.000317919	0.00552851	-0.825481	0.00300803	0.0480995
METTL1	1.3541	5.31003e-13	1.02589e-10	0.904854	2.35088e-07	2.83088e-05
METTL14	-1.41197	5.55387e-07	2.54278e-05	-1.12056	5.75834e-05	0.00239899
MFGE8	1.27033	3.44099e-09	3.10236e-07	0.621289	0.00153871	0.0299579
MFI2	0.930181	1.83781e-05	0.000527029	0.806675	0.000125922	0.0043717
MGST1	0.94308	5.09311e-07	2.35637e-05	0.754511	2.36659e-05	0.00122373
MICALL2	1.33655	5.05091e-05	0.00124022	1.02859	0.000769395	0.0177862
MIR155HG	1.35378	8.83831e-06	0.000285112	1.22997	2.28944e-05	0.00119438
MITF	0.738675	4.95948e-07	2.30668e-05	0.780125	1.0072e-07	1.39429e-05
MLEC	-0.821412	8.15605e-08	4.96164e-06	-0.699275	3.75207e-06	0.000272583
MMD	-0.888493	1.68833e-08	1.2215e-06	-0.605436	8.51392e-05	0.00326819
MMP10	6.22042	8.10337e-06	0.000263825	3.02963	0.000306649	0.00865362
MMP15	-1.4462	1.16132e-10	1.45837e-08	-1.24653	1.58449e-08	2.78568e-06
MMP19	1.12116	8.45311e-10	8.74201e-08	0.887056	4.65469e-07	4.70311e-05
MPI	-0.585328	0.00196409	0.0225543	-0.671977	0.000335167	0.00926504
MPZL3	-0.802322	8.63282e-05	0.00195837	-0.929551	4.40726e-06	0.000311181
MREG	2.39396	2.24614e-34	3.58994e-31	1.79031	9.6098e-24	2.81583e-20
MS4A6A	-0.837842	5.57987e-10	6.01839e-08	-0.90242	3.13453e-11	1.12466e-08
MSTO2P	-1.37454	7.53619e-05	0.00175492	-1.24802	0.000256081	0.00766979
MT1H	-2.3111	0.000396223	0.00655933	-2.05456	0.00148659	0.0291044
MTMR9LP	-1.01905	0.000147228	0.0029924	-0.922348	0.000487863	0.0125396
MTPAP	-0.658423	0.000329597	0.00567556	-0.586994	0.00119764	0.0245404
MYBPH	1.11826	3.95355e-06	0.000141563	0.914207	8.02213e-05	0.00313403
MYCBP	-1.04859	1.1675e-07	6.72975e-06	-0.75542	0.000101986	0.00369694
MYLK4	-1.37978	0.00300464	0.0307807	-1.37492	0.0023616	0.0405777
MYO1E	0.892888	1.33023e-11	1.93279e-09	0.647323	4.40618e-07	4.58373e-05
MYO5C	-1.62705	3.15683e-06	0.000115867	-1.42691	3.5148e-05	0.00166403
N4BP2L1	0.936653	2.42888e-05	0.000674598	0.775364	0.000281604	0.00808968
NAPSB	-0.827095	9.32921e-06	0.000299848	-0.831141	5.98338e-06	0.000404592
NCAM1	1.27431	8.49471e-18	3.04787e-15	0.716036	2.2768e-07	2.76059e-05
NCCRP1	2.11126	5.04351e-12	7.84689e-10	1.78319	4.51954e-10	1.24153e-07
NDFIP2	0.962055	8.25476e-07	3.59225e-05	0.706566	0.000160215	0.00522907
NDUFA11	-0.995629	1.45137e-08	1.07313e-06	-0.888103	3.27902e-07	3.61635e-05
NFAM1	-0.923522	4.74772e-09	4.09165e-07	-0.915469	5.32581e-09	1.07624e-06
NFATC2	-0.985469	1.22595e-07	7.02064e-06	-0.932141	4.48893e-07	4.58836e-05
NFE2L1	-0.770916	4.86418e-07	2.26836e-05	-0.678494	7.92014e-06	0.000511926
NMB	0.960181	0.00436888	0.0403198	1.00474	0.00205645	0.0367423
NOP9	-0.679989	0.000878849	0.0121185	-0.84599	2.84945e-05	0.00139933
NOTCH3	0.994516	2.1397e-08	1.49873e-06	0.730824	1.93028e-05	0.00104742
NR4A3	2.67703	7.80651e-45	3.43116e-41	1.36427	9.17765e-19	1.15252e-15
NREP	-1.01441	1.49679e-05	0.000443762	-1.03226	6.69323e-06	0.000447429
NRIP3	1.46097	3.2827e-14	8.1286e-12	1.52147	1.83569e-15	1.46697e-12
NRP2	0.971675	4.65341e-12	7.30461e-10	0.940941	1.61019e-11	6.43379e-09
NSUN4	-0.620921	0.0030236	0.0309058	-0.76856	0.000195706	0.00616174
NUAK2	2.40183	5.46064e-09	4.65704e-07	1.07491	0.0011923	0.0244594
O3FAR1	-0.597608	0.000305508	0.00536041	-0.906817	4.72258e-08	7.41318e-06
OBSL1	-1.12588	3.64632e-05	0.000938593	-1.16454	1.29526e-05	0.000766386
OLFM1	-2.27536	1.38824e-09	1.37891e-07	-1.34273	0.000502794	0.0127556
OMA1	-0.757699	4.58065e-05	0.00114555	-0.613607	0.000817601	0.0185714
OPHN1	-0.955917	1.76857e-05	0.00051309	-1.04791	1.94072e-06	0.000157234
OSCAR	-0.985602	3.88809e-05	0.000993657	-1.01478	1.73131e-05	0.000954172
OTUD7B	0.897348	1.52383e-05	0.00045026	0.59299	0.0025672	0.0430257
OXNAD1	-1.12809	6.49963e-05	0.00155469	-1.09929	7.69044e-05	0.00304517
P2RX7	0.616932	9.41504e-05	0.00209261	0.73502	3.45273e-06	0.000254472
P2RY10	0.999477	6.23919e-09	5.19863e-07	0.671109	4.06957e-05	0.00185355
P2RY12	-1.67018	0.000122917	0.00260516	-2.42162	1.33076e-09	3.24945e-07
P2RY13	-2.24641	7.67825e-24	4.99968e-21	-2.3478	8.71246e-26	1.53174e-21
PALD1	-1.33953	3.3508e-16	1.05197e-13	-1.21313	6.07534e-14	3.68312e-11
PAQR5	1.6749	1.6817e-11	2.38435e-09	1.39013	1.49996e-09	3.61245e-07
PAQR7	-0.757794	0.000683991	0.00993212	-0.742585	0.000726039	0.017042
PARM1	-0.927339	9.07418e-11	1.14772e-08	-0.701702	5.27384e-07	5.23838e-05
PCDHGB7	-1.00697	7.0975e-09	5.80377e-07	-0.767922	6.79833e-06	0.000451024
PCDHGC3	-0.897396	0.00445573	0.0408853	-0.983421	0.00127125	0.0257784
PCYOX1L	-0.888786	6.77583e-08	4.16524e-06	-0.75752	3.05646e-06	0.000233633
PDE1B	-0.773191	2.31698e-05	0.000649678	-0.692202	0.000126325	0.00437189
PDE7A	0.756091	4.2958e-06	0.000152883	0.61125	0.000136104	0.00461938
PDGFA	0.68403	0.000101418	0.00223717	0.958027	8.38223e-08	1.17894e-05
PDLIM4	1.20078	2.33509e-07	1.21819e-05	1.10759	8.09334e-07	7.56857e-05
PELI3	1.1803	1.59716e-05	0.000467995	0.737163	0.00316184	0.0499894
PFKP	1.80252	6.95548e-20	3.13549e-17	1.36909	8.16733e-14	4.63193e-11
PHF16	1.40985	8.51894e-10	8.75857e-08	0.888179	2.51766e-05	0.00126828
PIK3R3	1.17619	1.3439e-08	1.00971e-06	0.756563	9.25694e-05	0.00347007
PIM1	1.08123	2.72654e-11	3.71591e-09	0.679648	9.8576e-06	0.000612391
PIM2	0.772548	2.80607e-07	1.41763e-05	0.795151	1.12566e-07	1.50401e-05
PIM3	1.03357	2.01974e-11	2.81818e-09	0.754879	3.64642e-07	3.87887e-05
PLA2G7	0.92062	2.96257e-11	4.00654e-09	0.614773	4.62209e-06	0.000325044
PLAC8	-2.25181	7.96693e-30	7.78148e-27	-1.9372	4.33787e-24	1.52528e-20
PLAUR	0.637268	5.00042e-07	2.31959e-05	0.696748	4.54107e-08	7.19249e-06
PLCD3	1.07245	3.96466e-05	0.00101018	0.759246	0.00196635	0.0357862
PLCL1	1.2043	2.49822e-12	3.95686e-10	0.842468	2.37838e-07	2.84451e-05
PLEK2	-1.00256	4.32814e-06	0.000153527	-0.680944	0.00155231	0.0301893
PLEKHA5	1.23139	1.43428e-08	1.06848e-06	0.852988	2.51506e-05	0.00126828
PLEKHA7	-0.782476	0.00055645	0.00849214	-1.13821	3.30587e-07	3.61635e-05
PLXNA3	0.812849	1.83585e-07	9.90061e-06	0.706478	4.13147e-06	0.000295266
POLD4	-0.7357	4.07182e-07	1.94949e-05	-0.683278	2.20149e-06	0.000173563
POLR2J2	-0.842724	0.00520716	0.0461893	-0.978631	0.000827776	0.0187355
POPDC3	2.71481	1.84684e-08	1.31454e-06	1.48237	0.000123346	0.00431121
POR	0.894007	9.64964e-08	5.72355e-06	0.597833	0.00020083	0.00626026
PPARG	1.39958	1.80673e-07	9.77357e-06	0.985433	4.85736e-05	0.00210858
PPM1K	1.3177	1.20274e-12	2.13589e-10	0.760753	9.14225e-06	0.000574036
PPP1R14C	1.02759	3.27498e-05	0.000859363	0.902876	0.000129712	0.00442809
PQLC3	-0.61424	0.000949423	0.0128201	-0.622092	0.000728675	0.0170584
PRAM1	-0.873191	6.37422e-07	2.85881e-05	-1.00013	1.02031e-08	1.92883e-06
PRKACA	-1.09137	8.91492e-11	1.13575e-08	-0.654907	5.72474e-05	0.00239066
PRMT7	-0.76698	0.000357367	0.00608806	-0.752228	0.000381032	0.010243
PSD4	-0.915937	6.74064e-05	0.00160362	-0.706088	0.00181632	0.0338988
PSMB8	-0.977829	8.75697e-06	0.000283529	-0.817357	0.000161821	0.00526849
PTPLAD2	-0.603606	0.00208893	0.023542	-0.711346	0.000223713	0.00681646
PTRF	1.78635	8.77748e-21	4.53873e-18	1.18806	6.39331e-12	2.74148e-09
PYCARD	-1.03619	5.07287e-10	5.53952e-08	-0.975934	3.50878e-09	7.71098e-07
RAB38	1.52894	9.12107e-05	0.00203499	1.31414	0.000273098	0.00796242
RAB3IL1	-0.796372	7.33497e-06	0.000240142	-1.22435	9.42629e-12	3.85404e-09
RAD51B	-3.65917	0.00187826	0.0218749	-3.70875	0.00106596	0.0226431
RAE1	-0.750228	2.47469e-05	0.000684081	-0.686728	9.60517e-05	0.00354022
RAI14	3.57062	0.000501571	0.00781748	3.02552	0.000564759	0.0140837
RALA	0.753826	0.00141937	0.0175349	0.899156	0.00011984	0.00422227
RAPGEF1	1.22033	2.69124e-08	1.8198e-06	1.2729	3.73531e-09	8.10746e-07
RARRES2	1.67727	3.13319e-08	2.08654e-06	0.841744	0.00181531	0.0338988
RASAL3	-0.686949	6.15832e-06	0.000206227	-0.684148	5.89362e-06	0.000400061
RASGRP4	-1.05971	4.36368e-08	2.75963e-06	-0.904383	2.10734e-06	0.000169174
RCN3	-0.985942	1.26656e-07	7.22969e-06	-0.769653	2.7258e-05	0.00135374
REG4	-1.14869	0.00204056	0.023106	-1.24813	0.000545498	0.0136499
REL	1.09145	8.59112e-15	2.25434e-12	0.883107	1.07665e-10	3.38011e-08
RERE	-0.991833	5.63152e-06	0.000191215	-0.711374	0.000955653	0.0210017
RGCC	2.6562	5.66506e-38	1.24497e-34	1.84735	6.2298e-25	5.4763e-21
RGS13	3.6281	1.20252e-14	3.10905e-12	1.17144	0.000101381	0.00369694
RGS14	-0.678493	0.00133763	0.0167499	-1.08167	2.19504e-07	2.69888e-05
RHOJ	-2.10985	0.00365451	0.035458	-2.64072	0.000103057	0.003726
RIPK2	0.780045	1.37584e-06	5.54785e-05	0.666509	2.48733e-05	0.00126241
RMI2	-0.834791	0.000371049	0.00624848	-0.896712	9.79887e-05	0.00358904
RNASET2	-0.70548	5.63388e-06	0.000191215	-0.639464	3.43072e-05	0.00165248
RNF219	-0.647135	0.00141748	0.0175349	-0.594411	0.00298034	0.0479759
ROGDI	-0.780975	0.00280832	0.0291631	-0.805189	0.00162178	0.0312638
RSAD2	2.29009	7.58912e-05	0.00176254	1.44605	0.00250954	0.0423825
RUFY4	-1.27277	6.40671e-06	0.000213326	-1.14068	3.91444e-05	0.00179686
RXRA	-1.00114	2.14687e-10	2.55762e-08	-1.04069	4.43562e-11	1.52907e-08
RYR1	-2.42385	2.05045e-09	1.98071e-07	-2.44152	8.97527e-10	2.28687e-07
S100Z	-2.10653	1.36001e-12	2.36737e-10	-1.8094	6.18586e-10	1.62319e-07
SATB1	1.39473	2.5196e-17	8.68572e-15	0.820722	6.94925e-08	1.00971e-05
SDC1	1.59147	3.4436e-06	0.000125087	1.00651	0.00103789	0.0222797
SDS	1.59564	3.5759e-20	1.65442e-17	0.804117	2.11158e-07	2.63289e-05
SEC14L2	5.69779	0.000277875	0.00496272	3.00726	0.00298809	0.0479759
SEMA3C	2.15847	2.36268e-12	3.77621e-10	1.02437	3.33214e-05	0.0016094
SEMA4C	-0.662643	1.59778e-06	6.32669e-05	-0.760357	4.38175e-08	7.06749e-06
SEMA4D	-0.710502	2.16365e-05	0.00061156	-0.833583	6.43395e-07	6.24946e-05
SERPINE1	2.32073	3.59586e-13	7.26652e-11	1.43814	1.04183e-07	1.42127e-05
SERPING1	-0.586266	0.0043858	0.0404335	-0.626069	0.00203423	0.0365684
SESN3	-0.733267	0.00048289	0.00761407	-0.748326	0.00027501	0.00797697
SGMS2	1.05224	0.000950977	0.0128294	1.10182	0.000314602	0.00879335
SH3BP5	0.612159	0.00480087	0.0433286	0.760298	0.000394757	0.0105315
SH3D19	1.49909	5.79112e-14	1.39471e-11	0.888302	1.00842e-06	9.04545e-05
SH3D21	1.02707	1.93347e-07	1.0332e-05	0.693367	0.00021049	0.00644709
SH3RF1	-1.1814	1.22006e-07	7.00976e-06	-0.829879	0.000158783	0.00521788
SIDT2	-0.810462	1.23087e-06	5.03253e-05	-0.783609	2.17376e-06	0.000172148
SIGLEC10	-0.619402	0.000108009	0.00235808	-0.791731	7.44227e-07	7.03454e-05
SIRPB2	-0.674373	0.000607226	0.00905415	-0.68393	0.000415682	0.0110228
SLC12A9	-0.748732	6.70493e-06	0.000222834	-0.89463	7.30616e-08	1.05287e-05
SLC1A4	-0.737794	1.40065e-06	5.63496e-05	-0.656646	1.50279e-05	0.000849101
SLC20A2	-0.752679	0.000387638	0.00644756	-0.725726	0.000523016	0.0131736
SLC25A23	-0.64541	3.48811e-05	0.000904865	-0.611121	7.68218e-05	0.00304517
SLC26A11	1.11255	3.91565e-11	5.25504e-09	0.737704	3.45935e-06	0.000254472
SLC29A1	-0.588973	3.98474e-05	0.00101383	-0.637746	8.47703e-06	0.000539981
SLC35E3	0.832359	2.29374e-06	8.76656e-05	0.659376	0.00010877	0.00387887
SLC41A2	1.27802	2.96973e-16	9.49288e-14	0.952834	1.69064e-10	4.95386e-08
SLC44A1	0.927917	3.12261e-09	2.8593e-07	0.886582	1.04593e-08	1.95623e-06
SLC46A3	-0.649447	0.0001173	0.00251189	-0.860253	3.51074e-07	3.81002e-05
SLC5A3	0.909141	3.36224e-07	1.66879e-05	0.73514	2.20113e-05	0.00115517
SLC7A11	1.33026	1.38684e-18	5.41825e-16	1.15071	5.76603e-15	4.22386e-12
SLC7A5	-0.855494	3.25496e-08	2.14328e-06	-0.700548	4.38589e-06	0.000311181
SLC7A7	-0.629626	1.04946e-05	0.000329474	-0.737383	2.81837e-07	3.23855e-05
SLC9A3R2	-1.46194	0.000126767	0.00265954	-1.18903	0.00168922	0.0322807
SLCO4A1	0.805608	0.00179364	0.0210789	0.743542	0.0028339	0.0461749
SLCO4C1	-1.39367	1.41835e-09	1.4009e-07	-1.3405	3.00875e-09	6.78165e-07
SLFN13	-1.82643	5.8315e-06	0.000196782	-1.27448	0.00167273	0.0320352
SMAD3	-1.28811	6.18302e-09	5.17637e-07	-0.83513	0.000121812	0.00426607
SMIM3	0.977782	1.12221e-07	6.48999e-06	0.669803	0.0001398	0.0047357
SNX25	0.605548	0.00205378	0.0232202	0.701481	0.000312444	0.00874693
SOD2	0.698159	8.50164e-08	5.10128e-06	0.740971	1.50919e-08	2.70745e-06
SPATS2	0.632253	0.00021124	0.00399334	0.610463	0.000278874	0.00806395
SPHK1	1.31007	1.99625e-15	5.39938e-13	0.967957	5.89843e-10	1.57122e-07
SPOCD1	6.76839	1.45274e-08	1.07313e-06	2.44442	5.23239e-05	0.00224598
SPTBN1	-0.769531	8.6971e-07	3.73848e-05	-0.63299	4.18892e-05	0.00188597
SRFBP1	-0.93338	1.4269e-07	7.98929e-06	-0.676104	0.000104875	0.00377056
SRSF3	-1.05005	2.28722e-10	2.68078e-08	-0.771444	1.82834e-06	0.000149507
ST14	-0.879914	8.73581e-09	6.94951e-07	-0.942773	6.75652e-10	1.74686e-07
ST3GAL6	1.7801	2.5511e-09	2.39845e-07	1.41889	2.21056e-07	2.69888e-05
STAC3	-1.26637	2.11965e-05	0.000600091	-0.94956	0.00129544	0.0261182
STARD10	-0.666369	0.000175387	0.00344522	-0.591257	0.00077434	0.0178041
STAT4	1.39258	3.68044e-08	2.37889e-06	0.776719	0.000654551	0.0158447
STK10	-0.728911	2.31572e-06	8.83137e-05	-0.665498	1.37003e-05	0.000789722
STX4	0.592317	1.19932e-05	0.000370567	0.643483	2.04257e-06	0.000164727
SUCLG2	-0.653515	0.0004998	0.00780372	-0.658798	0.000393014	0.0105009
SUMF1	-0.626823	9.9428e-05	0.00219699	-0.650004	4.87854e-05	0.00211061
SUSD3	-0.768204	1.55253e-06	6.18935e-05	-0.838849	1.40868e-07	1.82103e-05
SYNGAP1	0.666051	0.000272725	0.00491268	0.789094	1.50247e-05	0.000849101
SYTL1	-1.8963	4.38946e-10	4.85353e-08	-1.61892	6.81589e-08	9.98584e-06
TAC1	3.59044	2.15414e-13	4.50857e-11	1.90333	1.12923e-07	1.50401e-05
TACSTD2	-2.54122	4.44978e-32	6.5193e-29	-1.93803	1.04769e-21	1.84195e-18
TBC1D14	-0.589801	0.000264512	0.00480909	-0.778371	1.645e-06	0.000138377
TBC1D22A	-0.625123	0.000277086	0.00496272	-0.628482	0.000231589	0.00703206
TBC1D8	1.21124	1.70621e-16	5.55499e-14	0.672309	9.84748e-07	8.87839e-05
TBX3	0.67429	0.000169902	0.00335624	0.659835	0.000195917	0.00616174
TCP11L2	1.21912	8.59211e-13	1.57352e-10	0.745829	2.85351e-06	0.000221002
TDP2	0.670348	4.60488e-06	0.000161272	0.633157	1.32131e-05	0.000774332
TES	-0.662921	4.71753e-05	0.00117145	-0.591879	0.000246318	0.00741528
TESK2	1.42967	7.28643e-13	1.34845e-10	0.845621	3.15199e-06	0.00023481
TFPI	1.25763	1.86075e-13	3.94142e-11	0.935949	8.19492e-09	1.58324e-06
TFPI2	7.19056	2.49072e-08	1.70386e-06	2.11107	0.000748006	0.0173951
TFRC	1.46328	1.39285e-23	8.74559e-21	1.14642	1.91777e-16	1.68582e-13
TGFA	2.36195	3.12521e-20	1.52623e-17	0.976482	1.78102e-06	0.000147005
TGFBI	1.13702	1.1543e-16	3.829e-14	0.743494	1.28298e-08	2.32537e-06
TGM2	1.48191	1.03535e-15	2.93589e-13	0.991355	6.52945e-09	1.27549e-06
TIMP3	3.14009	1.50286e-55	2.64218e-51	1.59497	1.85474e-24	1.08694e-20
TJP2	0.937184	9.73874e-07	4.0961e-05	0.668409	0.000263845	0.007783
TK2	-0.712954	1.88419e-06	7.39298e-05	-0.612463	3.48528e-05	0.00166403
TLCD2	-1.22403	1.23593e-06	5.0415e-05	-1.01252	4.6609e-05	0.00205372
TLE1	1.69552	2.42706e-08	1.67334e-06	1.1192	3.71146e-05	0.0017308
TLR10	-1.88103	2.63085e-09	2.44725e-07	-1.64738	1.20733e-07	1.59594e-05
TM4SF19	1.94134	9.29322e-13	1.68437e-10	1.46523	1.68137e-09	3.94134e-07
TMEM154	-1.2252	7.85387e-05	0.00181356	-1.39211	3.68797e-06	0.000269038
TMEM158	1.16208	7.11828e-07	3.14438e-05	0.860682	9.48086e-05	0.00352161
TMEM169	-0.84033	0.000326224	0.00564502	-1.0738	3.26503e-06	0.000242205
TMEM194A	0.749721	1.8406e-05	0.000527029	1.0439	4.6681e-09	9.65528e-07
TMEM51	-1.29184	4.90703e-13	9.58561e-11	-0.950078	4.20154e-08	6.83957e-06
TMEM92	-1.53401	0.000159296	0.00319336	-1.80751	3.1484e-06	0.00023481
TNFRSF12A	0.929378	1.35307e-06	5.46858e-05	0.690958	0.000166105	0.00536818
TNFRSF18	1.31564	7.83353e-10	8.14919e-08	0.764333	0.000115815	0.00410514
TNFRSF4	0.790729	0.000245599	0.00452133	0.941734	1.17923e-05	0.000702783
TNFRSF9	0.647375	1.28937e-05	0.000390161	0.691085	3.13781e-06	0.00023481
TNFSF10	-1.4596	2.63387e-08	1.78788e-06	-1.40741	4.85482e-08	7.55333e-06
TNFSF13	-0.616488	1.83307e-05	0.000526588	-0.743284	2.70342e-07	3.1269e-05
TOMM40L	-0.734445	0.000646513	0.00951159	-0.991543	2.93718e-06	0.000226061
TOX	-1.56397	0.000152755	0.00308688	-2.07806	7.45862e-08	1.0661e-05
TOX2	-0.917882	4.23595e-05	0.00106847	-0.996054	6.20592e-06	0.000418032
TPST2	-0.800523	4.73753e-08	2.98533e-06	-0.633673	1.13986e-05	0.000686299
TRAF5	1.7627	3.76993e-07	1.84109e-05	0.916581	0.00215309	0.0381203
TRIM22	-0.652261	0.000122585	0.00260424	-0.661285	9.03887e-05	0.00341747
TSC22D1	0.729303	1.57253e-06	6.2549e-05	0.826827	5.59607e-08	8.63022e-06
TTC39B	0.729287	0.00211731	0.0238008	1.00087	2.49164e-05	0.00126241
TUBA4A	1.91624	3.326e-05	0.000870155	1.39639	0.000635077	0.0155073
TUBA8	2.26401	1.07577e-06	4.48178e-05	1.61576	5.66014e-05	0.00237186
TUBB6	0.772663	1.09662e-06	4.54949e-05	0.64767	2.9324e-05	0.00143207
UCHL1	1.06808	2.99721e-05	0.00080082	0.993121	6.34747e-05	0.00260128
UFSP2	-1.07175	1.48617e-06	5.93826e-05	-0.917082	2.92062e-05	0.00143029
UPB1	1.50798	0.000214807	0.00404772	1.81588	8.55346e-06	0.00054093
UXS1	0.770554	3.87127e-07	1.88013e-05	0.657729	1.07055e-05	0.000653518
VASP	-0.634703	4.58739e-05	0.00114561	-0.624229	5.6495e-05	0.00237186
VEGFA	1.62808	4.11044e-21	2.18987e-18	0.850124	3.36359e-08	5.52666e-06
VSIG4	-0.59139	1.59543e-05	0.000467995	-0.697924	4.30194e-07	4.50193e-05
WDFY2	-1.36385	2.63194e-13	5.44377e-11	-0.937876	2.06918e-07	2.59844e-05
WDR77	-0.976395	2.54081e-08	1.7314e-06	-0.8698	5.26012e-07	5.23838e-05
WDR92	-1.21694	5.45129e-05	0.00132558	-0.924661	0.00195712	0.0357862
WNT10B	0.656387	0.00460613	0.0419805	0.767591	0.000784535	0.0179829
XIRP1	6.06926	1.2791e-05	0.000388391	3.38565	0.000154907	0.00510962
XPO5	-0.814576	0.00012265	0.00260424	-0.688801	0.00103681	0.0222797
ZBTB2	-0.685067	0.000751915	0.010704	-0.746992	0.000199852	0.00625195
ZDHHC18	0.93428	3.62377e-10	4.05793e-08	0.63594	9.71761e-06	0.000605834
ZMIZ1	1.15442	3.84932e-14	9.3993e-12	0.669568	3.07061e-06	0.000233699
ZMYND15	0.962136	1.94537e-08	1.37909e-06	0.633531	0.000104752	0.00377056
ZNF462	0.735097	1.77438e-05	0.000513927	0.660509	8.75291e-05	0.0033356
ZNF467	-0.887723	2.6479e-05	0.000723994	-0.764031	0.000239818	0.00724439
ZNF565	-1.05403	0.000133893	0.0027759	-0.965267	0.000375167	0.0101163
ZNF641	-0.751066	1.26556e-05	0.000384944	-0.620328	0.000259942	0.00773273
ZNRF1	0.936507	4.28352e-07	2.03267e-05	0.712081	6.51926e-05	0.002647
