# Supplementary material for: Reduced TREM2 activation in microglia of patients with Alzheimer's disease
Source: FEBS Open Bio. 2021 Sep 28;11(11):3063–80. doi: 10.1002/2211-5463.13300 (PMC8564098; doi:10.1002/2211-5463.13300)
Supplement: Supplementary file 4 — Table. S3. Pathway enrichment analysis of TREM2 DEGs. [file FEB4-11-3063-s006.xlsx]

## Sheet: TREM2 Up_top50
Pathway	Total	P value	FDR-adjusted P value	In Data	Genes
Immune response_TSLP signalling	39	3.02053e-07	0.000317458	8	IL7RA, p38 MAPK, JAK1, CISH, STAT4, CRLF2, PI3K reg class IA, TSLPR
Th2 cytokine-induced alternative activation of alveolar macrophages in asthma	32	1.07091e-06	0.000420212	7	TGM2, Galectin-3, IRF4, CXCR4, CCL22, Eotaxin-2, TSLPR
Immune response_IL-4-induced regulators of cell growth, survival, differentiation and metabolism	62	1.19946e-06	0.000420212	9	PPAR-gamma, CISH, FKHR, A-FABP, LPL, EGR2 (Krox20), Cyclin A, GFI-1, ATP6V1B2
IL-6 signaling pathway in lung cancer	35	2.04607e-06	0.000537606	7	p38 MAPK, JAK1, MEK3(MAP2K3), VEGF-A, MMP-10, ENO2, PI3K reg class IA
Immune response_IL-4-responsive genes in type 2 immunity	70	3.40607e-06	0.000715956	9	PPAR-gamma, c-Rel (NF-kB subunit), FKHR, IL1RN, TFF3, CCL22, CCL1, Eotaxin-2, CCL7
Transcription_HIF-1 targets	95	6.13261e-06	0.00102298	10	TfR1, TGM2, PAI1, CXCR4, PLAUR (uPAR), MDR1, AK3, CTGF, Lysyl oxidase, VEGF-A
G protein-coupled receptors signaling in lung cancer	76	6.81339e-06	0.00102298	9	HB-EGF, TGF-alpha, Galanin, Galpha(q)-specific peptide GPCRs, CXCR4, Galpha(i)-specific peptide GPCRs, VEGF-A, HB-EGF(mature), G-protein alpha-12 family
Immune response_IL-17 signaling pathways	60	9.15937e-06	0.00120331	8	p38 MAPK, JAK1, MEK3(MAP2K3), ENA-78, NIK(MAP3K14), PI3K reg class IA, CCL7, GCP2
Putative pathways for stimulation of fat cell differentiation by Bisphenol A	32	1.67723e-05	0.00195863	6	PPAR-gamma, FKHR, A-FABP, LPL, PI3K reg class IA, GPD1
Development_Stimulation of differentiation of mouse embryonic fibroblasts into adipocytes by extracellular factors	71	3.22905e-05	0.00324887	8	HIVEP2, PPAR-gamma, p38 MAPK, FKHR, A-FABP, LPL, Lysyl oxidase, EGR2 (Krox20)
Development_Beta adrenergic receptors in brown adipocyte differentiation	36	3.40034e-05	0.00324887	6	PPAR-gamma, p38 MAPK, MEK3(MAP2K3), A-FABP, LPL, EGR2 (Krox20)
Immune response_Oncostatin M signaling via MAPK	37	3.99962e-05	0.00328516	6	PPAR-gamma, p38 MAPK, JAK1, MEK3(MAP2K3), EGR1, LDLR
ERBB family and HGF signaling in gastric cancer	54	4.06347e-05	0.00328516	7	p38 MAPK, HB-EGF, TGF-alpha, MEK3(MAP2K3), EGR1, VEGF-A, PI3K reg class IA
Immune response_IL-5 signaling via JAK/STAT	56	5.16575e-05	0.00372033	7	JAK1, Pim-1, CISH, DUSP5, MKP-1, c-IAP2, VEGF-A
Signal transduction_Angiotensin II/AGTR1 signaling via Notch, Beta-catenin and NF-kB pathways	76	5.3097e-05	0.00372033	8	p38 MAPK, Axin2, NOTCH3 (3ICD), Connexin 43, CTGF, NOTCH3, VEGF-A, NIK(MAP3K14)
Role of activation of WNT signaling in the progression of lung cancer	77	5.83721e-05	0.00383431	8	p38 MAPK, Axin, Axin2, WNT10B, CD147, NOTCH3, VEGF-A, WNT
HBV-dependent transcription regulation leading to HCC	25	6.31309e-05	0.00390297	5	PPAR-gamma, EGR3, ATF-3, EGR1, EGR2 (Krox20)
Development_NOTCH in inhibition of WNT/Beta-catenin-induced osteogenesis	42	8.38981e-05	0.00489872	6	PPAR-gamma, Axin, TLE1, WNT10B, A-FABP, WNT
Neurogenesis_NGF/ TrkA MAPK-mediated signaling	105	9.27108e-05	0.00512837	9	p38 MAPK, SPHK1, HB-EGF, C3G, MEK3(MAP2K3), EGR1, PLAUR (uPAR), MMP-10, MATK
Vascular endothelial cell damage in SLE	63	0.000111099	0.00583827	7	p38 MAPK, PAI1, IL1RN, FN14(TNFRSF12A), IL1R2, VEGF-A, CSF1
Immune response_TNF-R2 signaling pathways	45	0.000124693	0.00624056	6	p38 MAPK, Bim, c-IAP1, c-IAP2, NIK(MAP3K14), PI3K reg class IA
Immune response_CD137 signaling in immune cell	29	0.000133282	0.00636726	5	p38 MAPK, Bim, CD137(TNFRSF9), MEK3(MAP2K3), NIK(MAP3K14)
Cytoskeleton remodeling_Substance P mediated membrane blebbing	16	0.000141777	0.00647859	4	Substance P extracellular region, Tubulin alpha, G-protein alpha-12 family, Tubulin (in microtubules)
Cell adhesion_Gap junctions	30	0.000157676	0.00671213	5	Tubulin beta, Tubulin alpha, Connexin 43, ZO-2, Tubulin (in microtubules)
Th9 cells in asthma	47	0.000159661	0.00671213	6	CRLR, IRF4, NIK(MAP3K14), CCL7, TSLPR, OX40(TNFRSF4)
Development_PEDF signaling	49	0.000201962	0.00816392	6	SOD2, c-IAP1, c-IAP2, VEGF-A, Fra-2, PI3K reg class IA
Normal and pathological TGF-beta-mediated regulation of cell proliferation	33	0.000251617	0.00979444	5	p38 MAPK, PDGF-A, Axin, MEK3(MAP2K3), ITGB3
Immune response_IL-11 signaling via JAK/STAT	34	0.000290832	0.0109166	5	PPAR-gamma, JAK1, Pim-1, A-FABP, Pim-3
Cell adhesion_Plasmin signaling	35	0.000334511	0.0121232	5	p38 MAPK, TFPI-2, MEK3(MAP2K3), VEGF-A, PI3K reg class IA
Immune response_IL-12-induced IFN-gamma production	36	0.00038298	0.0130085	5	GADD45 gamma, STAT4, MEK3(MAP2K3), NIK(MAP3K14), GADD45 beta
Tau pathology in Alzheimer disease	55	0.000383696	0.0130085	6	p38 MAPK, Glypican-4, Syndecan-1, p38delta (MAPK13), Agrin, Tubulin (in microtubules)
Development_Role of G-CSF in hematopoietic stem cell mobilization	21	0.000435228	0.0139041	4	JAK1, DPP4, CXCR4, GFI-1
Immune response_Generation of memory CD4+ T cells	37	0.000436572	0.0139041	5	IL7RA, JAK1, FKHR, CCR7, OX40(TNFRSF4)
WNT signaling in proliferative-type melanoma cells	38	0.000495627	0.015318	5	Axin, MITF, Axin2, WNT10B, WNT
Role of integrins in eosinophil degranulation in asthma	58	0.000512873	0.015318	6	p38 MAPK, Plastin, Galectin-3, Substance P extracellular region, Eotaxin-2, CCL7
Expression targets of Tissue factor signaling in cancer	22	0.000524688	0.015318	4	PAI1, PLAUR (uPAR), CTGF, CSF1
Autocrine Somatotropin signaling in breast cancer	39	0.000560496	0.015539	5	CISH, MEK3(MAP2K3), EGR1, TFF3, VEGF-A
Development_Regulation of cytoskeleton proteins in oligodendrocyte differentiation and myelination	59	0.000562705	0.015539	6	PDGF-A, Tubulin beta, Tubulin alpha, NCAM1, Fyn, Tubulin (in microtubules)
Immune response_IL-1 signaling pathway	82	0.000576613	0.015539	7	PPAR-gamma, SPHK1, MEK3(MAP2K3), EGR1, c-IAP2, NIK(MAP3K14), CCL7
Oxidative stress_ROS-induced cellular signaling	108	0.000614509	0.0161462	8	TfR1, p38 MAPK, PAI1, IRP1, EGR1, NOTCH3 (3ICD), VEGF-A, NIK(MAP3K14)
Development_WNT/Beta-catenin and NOTCH in induction of osteogenesis	40	0.000631538	0.0161889	5	PPAR-gamma, Axin, WNT10B, A-FABP, WNT
Neuroprotective action of lithium	63	0.00080071	0.0200368	6	p38 MAPK, Bim, Axin, MEK3(MAP2K3), VEGF-A, WNT
Putative pathways of hormone action in neurofibromatosis type 1	25	0.000870758	0.0211486	4	EGR3, EGR1, EGR2 (Krox20), PI3K reg class IA
Immune response_IL-7 signaling in B lymphocytes	43	0.000885384	0.0211486	5	IL7RA, JAK1, Pim-1, FKHR, Fyn
Signal transduction_PDGF signaling via MAPK cascades	65	0.000945583	0.0220846	6	p38 MAPK, SPHK1, PDGF-A, NOR1, MEK3(MAP2K3), EGR1
T follicular helper cell dysfunction in SLE	90	0.00100726	0.0224472	7	JAK1, FKHR, IRF4, NIK(MAP3K14), Fyn, ICOS-L, OX40(TNFRSF4)
Pioglitazone and Rosiglitazone in treatment of type 2 diabetes and metabolic syndrome X	26	0.00101507	0.0224472	4	PPAR-gamma, A-FABP, LPL, GPD1
Signal transduction_PDGF signaling via JAK-STAT and reactive oxygen species (ROS)	66	0.00102518	0.0224472	6	JAK1, PDGF-A, SOD2, EGR1, TM7SF4, CCL7
Differentiation of Th2 cells in asthma	45	0.00109235	0.0228712	5	JAK1, CCL22, PI3K reg class IA, TSLPR, OX40(TNFRSF4)
Role of DNA methylation in progression of multiple myeloma	45	0.00109235	0.0228712	5	Bim, JAK1, SOD2, EGR1, WNT

## Sheet: TREM2 Down_top50
Pathway	Total	P value	FDR-adjusted P value	In Data	Genes
Development_NOTCH-induced EMT	19	1.25035e-06	0.00112156	5	NOTCH1 (NICD), NOTCH1 (NEXT), E-cadherin, SMAD3, NOTCH1 receptor
Eosinophil granule protein release in asthma	54	2.0955e-05	0.00939832	6	P2Y12, PKC-alpha, FPR, PKC, CD244, cPKC (conventional)
Signal transduction_Cyclic AMP signaling	38	4.59642e-05	0.010829	5	G-protein alpha-i family, PKA-cat (cAMP-dependent), PKC-alpha, PKC, Ryanodine receptor 1
Transport_ACM3 signaling in salivary glands	42	7.53133e-05	0.010829	5	G-protein alpha-i family, PKA-cat (cAMP-dependent), MLCK, G-protein alpha-i1, PKC
Oxidative stress_Activation of NOX1, NOX5, DUOX1 and DUOX2 NADPH Oxidases	42	7.53133e-05	0.010829	5	PKA-cat (cAMP-dependent), PKC-alpha, PKA-cat alpha, PKC, cPKC (conventional)
Prostaglandins and leukotrienes-mediated induction of expression of mucins in normal and asthmatic epithelium	43	8.45074e-05	0.010829	5	G-protein alpha-i family, LTBR2, PKA-cat (cAMP-dependent), PKC-alpha, CysLT1 receptor
Regulation of immune cell differentiation by Notch signaling	43	8.45074e-05	0.010829	5	NOTCH1 (NICD), CD28, NOTCH1 (NEXT), SMAD3, NOTCH1 receptor
Signal transduction_Calcium signaling	46	0.000117335	0.0119708	5	NF-AT1(NFATC2), PKA-cat (cAMP-dependent), MEF2, cPKC (conventional), Ryanodine receptor 1
Neurophysiological process_ACM regulation of nerve impulse	48	0.000144122	0.0119708	5	G-protein alpha-i family, PKA-cat (cAMP-dependent), PKC-alpha, PKC, cPKC (conventional)
Signal transduction_Angiotensin II/AGTR1 signaling via Notch, Beta-catenin and NF-kB pathways	76	0.000146799	0.0119708	6	NOTCH1 (NICD), PKA-cat (cAMP-dependent), NOTCH1 (NEXT), E-cadherin, NOTCH1 receptor, PKC
Gamma-secretase proteolytic targets	76	0.000146799	0.0119708	6	NOTCH1 (NICD), E-cadherin (CTF2), NOTCH1 (NEXT), E-cadherin, E-cadherin (CTF1), NOTCH1 receptor
PDE4 regulation of cyto/chemokine expression in inflammatory skin diseases	50	0.000175355	0.012352	5	NF-AT1(NFATC2), G-protein alpha-i family, PKA-cat (cAMP-dependent), PKA-cat alpha, G-protein alpha-i1
Signal transduction_PKA signaling	51	0.000192785	0.012352	5	G-protein alpha-i family, PKA-cat (cAMP-dependent), PKA-cat alpha, SMAD3, Ryanodine receptor 1
Immune response_Histamine signaling in dendritic cells	51	0.000192785	0.012352	5	NF-AT1(NFATC2), G-protein alpha-i family, PKA-cat (cAMP-dependent), PKC-alpha, PKA-cat alpha
Notch signaling in breast cancer	53	0.000231582	0.0138393	5	NOTCH1 (NICD), NOTCH1 (NEXT), E-cadherin, NOTCH1 receptor, NOTCH1 precursor
Inhibition of Ephrin receptors in colorectal cancer	30	0.000262284	0.0138393	4	Ephrin-A receptors, Ephrin-A receptor 2, E-cadherin, SMAD3
T regulatory cells in asthma	30	0.000262284	0.0138393	4	NOTCH1 (NICD), CD28, SMAD3, NOTCH1 receptor
Platelet activation as a result of endothelial dysfunction after stenting	56	0.000300575	0.0141903	5	P2Y12, G-protein alpha-i family, PKA-cat (cAMP-dependent), VASP, PKC
Airway smooth muscle contraction in asthma	56	0.000300575	0.0141903	5	G-protein alpha-i family, PKA-cat (cAMP-dependent), PKC-alpha, MLCK, CysLT1 receptor
Development_Non-genomic action of Retinoic acid in cell differentiation	57	0.000326717	0.0146533	5	RXRA, PKA-cat (cAMP-dependent), PKC-alpha, PKA-cat alpha, Ryanodine receptor 1
Cytoskeleton remodeling_Regulation of actin cytoskeleton organization by the kinase effectors of Rho GTPases	58	0.000354546	0.0151442	5	RhoJ, Spectrin, MLCK, Cdc42 subfamily, DMPK
Immune response_Differentiation of natural regulatory T cells	35	0.000481112	0.0192626	4	NF-AT1(NFATC2), LAG3, CD28, SMAD3
HBV signaling via protein kinases leading to HCC	36	0.000536862	0.0192626	4	PKC-alpha, SMAD3, PKC, cPKC (conventional)
Role of IL-8 in melanoma	36	0.000536862	0.0192626	4	G-protein alpha-i family, PKA-cat (cAMP-dependent), E-cadherin, IL8RB
Development_Lipoxin inhibitory action on PDGF, EGF and LTD4 signaling	36	0.000536862	0.0192626	4	G-protein alpha-i family, PKA-cat (cAMP-dependent), CysLT1 receptor, CysLT2 receptor
Down-regulation of mast cell functions through ITIM-containing inhibitory receptors in asthma	37	0.000597057	0.0198356	4	E-cadherin, Semaphorin 4D, CD47, IRp60
Role of red blood cell adhesion to endothelium in vaso-occlusion in Sickle cell disease	37	0.000597057	0.0198356	4	ITGA4, G-protein alpha-i family, PKA-cat (cAMP-dependent), CD47
Neutrophil chemotaxis in asthma	38	0.000661892	0.020473	4	CCR1, G-protein alpha-i family, HSP70, IL8RB
Cell cycle_Regulation of G1/S transition (part 1)	38	0.000661892	0.020473	4	Brca1, SMAD3, Cyclin D3, Cyclin D
G-protein signaling_Rap2A regulation pathway	17	0.000700872	0.0209561	3	RGS14, G-protein alpha-i family, PKA-cat (cAMP-dependent)
Reproduction_Progesterone-mediated oocyte maturation	40	0.000806263	0.0225065	4	G-protein alpha-i family, PKA-cat (cAMP-dependent), PAQR7, PKA-cat alpha
Populations of skin dendritic cells involved in contact hypersensitivity	18	0.000834586	0.0225065	3	E-cadherin, CD1d, CD1a
Role of Bregs in attenuation of T and NK cells mediated anti-tumor immune responses	41	0.000886193	0.0225065	4	LAG3, CD28, CD1d, SMAD3
Development_Muscle progenitor cell migration in hypaxial myogenesis	41	0.000886193	0.0225065	4	NOTCH1 (NICD), G-protein alpha-i family, NOTCH1 (NEXT), NOTCH1 receptor
Blood coagulation_GPCRs in platelet aggregation	71	0.000903273	0.0225065	5	P2Y12, G-protein alpha-i family, PKA-cat (cAMP-dependent), PKC-alpha, PREL1
Inhibition of neutrophil migration by proresolving lipid mediators in COPD	71	0.000903273	0.0225065	5	G-protein alpha-i family, FPR, PKC, IL8RB, cPKC (conventional)
Development_Notch Signaling Pathway	43	0.00106253	0.0250812	4	NOTCH1 (NICD), NOTCH1 (NEXT), NOTCH1 receptor, NOTCH1 precursor
Signal transduction_Modulation of calcium and potassium channels by Adenosine A1 receptor	43	0.00106253	0.0250812	4	G-protein alpha-i family, PKA-cat (cAMP-dependent), PKC-alpha, cPKC (conventional)
Impaired Lipoxin A4 signaling in CF	44	0.00115933	0.0259979	4	G-protein alpha-i family, PKA-cat (cAMP-dependent), CysLT1 receptor, CysLT2 receptor
Arachidonic acid metabolites production in eosinophils in asthma	44	0.00115933	0.0259979	4	G-protein alpha-i family, PKA-cat (cAMP-dependent), ALOX5, PKC
G protein-coupled receptors signaling in lung cancer	76	0.00122913	0.0262506	5	G-protein alpha-i family, PKA-cat (cAMP-dependent), Galpha(q)-specific peptide GPCRs, Galpha(i)-specific peptide GPCRs, IL8RB
Nociception_Nociceptin receptor signaling	76	0.00122913	0.0262506	5	G-protein alpha-i family, PKA-cat (cAMP-dependent), PKC-alpha, PKC, cPKC (conventional)
Cell adhesion_Integrin inside-out signaling in neutrophils	77	0.00130352	0.0271921	5	G-protein alpha-i family, FPR, VASP, IL8RB, PREL1
CHDI_Correlations from Replication data_Causal network (positive correlations)	79	0.00146222	0.0291485	5	NF-AT1(NFATC2), CD28, HSP70, PKC-alpha, MEF2
Transport_Alpha-2 adrenergic receptor regulation of ion channels	47	0.00148661	0.0291485	4	G-protein alpha-i family, PKA-cat (cAMP-dependent), G-protein alpha-i1, PKC
Development_Dopamine-induced expression of CNTF in adult neurogenesis	22	0.00152729	0.0291485	3	G-protein alpha-i family, NOTCH1 receptor, NOTCH1 precursor
Regulation of Adenylate cyclase and IMPA1 by lithium in major depressive disorder	22	0.00152729	0.0291485	3	G-protein alpha-i family, PKA-cat (cAMP-dependent), G-protein alpha-i1
Regulation of lipid metabolism_Regulation of lipid metabolism by niacin and isoprenaline	49	0.0017375	0.0318069	4	G-protein alpha-i family, PKA-cat (cAMP-dependent), PKC-alpha, PKC
Transcription_CREB signaling pathway	49	0.0017375	0.0318069	4	PKA-cat (cAMP-dependent), PKC-alpha, Galpha(s)-specific amine GPCRs, cPKC (conventional)
Muscle contraction_GPCRs in the regulation of smooth muscle tone	83	0.00182175	0.0323151	5	G-protein alpha-i family, PKA-cat (cAMP-dependent), PKC-alpha, MLCK, CysLT1 receptor
