# Supplementary material for: Reduced TREM2 activation in microglia of patients with Alzheimer's disease
Source: FEBS Open Bio. 2021 Sep 28;11(11):3063–80. doi: 10.1002/2211-5463.13300 (PMC8564098; doi:10.1002/2211-5463.13300)
Supplement: Supplementary file 5 — Table. S4. Clinical profiles of donors from ROSMAP syn18485175 data. [file FEB4-11-3063-s007.xlsx]

## Sheet: ROSMAP syn18485175
Donor ID	Age at death	MMSE	Braak	CERAD	Cogdx	Classification by MMSE	Classification by cogdx
10101291	83.3977	22	3	4	2	AD	MCI
10101327	89.7139	12	5	1	4	AD	AD
10222853	85.7769	1	5	1	4	AD	AD
10248033	88.4682	12	3	2	4	AD	AD
10260309	88.3997	29	3	4	1	HC	HC
10261026	80.9446	29	3	4	1	HC	HC
10288185	76.8843	24	2	4	2	MCI	MCI
10514454	79.5346	28	2	4	1	MCI	HC
10536568	84.9884	28	1	3	1	MCI	HC
11072071	87.9535	27	2	4	1	MCI	HC
11159965	86.9322	0	5	1	4	AD	AD
11200645	83.729	29	4	2	1	HC	HC
11302830	85.8289	27	3	2	4	MCI	AD
11310718	80.5339	27	5	2	2	MCI	MCI
11336574	89.0267	0	6	1	4	AD	AD
11342432	90+	29	2	4	1	HC	HC
11345331	87.2389	2	4	1	4	AD	AD
11399321	86.9158	25	1	4	3	MCI	MCI
11399871	86.13	12	3	4	4	AD	AD
11409232	80.0986	30	3	4	2	HC	MCI
11609672	86.2697	27	4	2	1	MCI	HC
11630705	83.4962	17	6	1	4	AD	AD
20104101	90+	0	2	3	4	AD	AD
20112377	74.7734	8	5	1	4	AD	AD
20149910	90+	27	4	4	1	MCI	HC
20170043	90+	0	5	1	4	AD	AD
20173942	90+	13	4	1	4	AD	AD
20179164	83.729	8	3	4	6	AD	-
20207013	90+	27	1	4	1	MCI	HC
20249897	87.3018	25	3	4	2	MCI	MCI
20261901	90+	17	5	2	4	AD	AD
20275399	87.5099	25	3	4	5	MCI	AD
20282398	87.4497	28	3	1	2	MCI	MCI
20956867	79.1157	30	3	4	1	HC	HC
20963866	83.6359	0	6	1	4	AD	AD
20977678	90+	1	3	4	2	AD	MCI
20978133	87.666	21	5	1	4	AD	AD
21126823	90+	27	1	4	2	MCI	MCI
21135554	90+	10	5	2	4	AD	AD
21142003	88.9254	28	4	4	1	MCI	HC
21159840	82.7105	16	5	1	4	AD	AD
21172121	76.0575	27	5	1	3	MCI	MCI
21189544	90+	3	5	1	4	AD	AD
21412626	90+	24	3	4	1	MCI	HC
76647134	81.4675	0	5	1	4	AD	AD
