# Supplementary material for: Reduced TREM2 activation in microglia of patients with Alzheimer's disease
Source: FEBS Open Bio. 2021 Sep 28;11(11):3063–80. doi: 10.1002/2211-5463.13300 (PMC8564098; doi:10.1002/2211-5463.13300)
Supplement: Supplementary file 6 — Table. S5. Pathway enrichment analysis of genes enriched in GSEA between TREM2 up and AD microglia. [file FEB4-11-3063-s008.xlsx]

## Sheet: Cogdx_MMSE_AD vs. HC
		Cogdx AD vs. HC				MMSE AD vs. HC
Pathway	Total	P value	FDR-adjusted P value	In Data	Genes	P value	FDR-adjusted P value	In Data	Genes
Apoptosis and survival_Anti-apoptotic TNFs/NF-kB/IAP pathway	27	1.00402e-06	0.000461847	4	c-IAP1, TRAF5, NIK(MAP3K14), c-IAP2	2.90648e-07	9.7367e-05	4	c-IAP1, TRAF5, NIK(MAP3K14), c-IAP2
Immune response_IFN-alpha/beta signaling via JAK/STAT	64	3.36785e-05	0.00516404	4	STAT4, C3G, RSAD2, JAK1	9.96743e-06	0.00166954	4	STAT4, C3G, RSAD2, JAK1
CHDI_Correlations from Replication data_Cytoskeleton and adhesion module	64	3.36785e-05	0.00516404	4	Fyn, C3G, PLAUR (uPAR), CXCR4	4.26221e-05	0.00375206	3	c-IAP1, NIK(MAP3K14), c-IAP2
Immune response_OX40L/ OX40 signaling pathway	69	4.53535e-05	0.00521565	4	FKHR, TRAF5, NIK(MAP3K14), CXCR4	4.57818e-05	0.00375206	4	Tubulin alpha, Fra-2, c-Rel (NF-kB subunit), JAK1
G protein-coupled receptors signaling in lung cancer	76	6.63433e-05	0.00591991	4	G-protein alpha-12 family, Galpha(i)-specific peptide GPCRs, Galpha(q)-specific peptide GPCRs, CXCR4	5.60008e-05	0.00375206	3	c-IAP1, NIK(MAP3K14), c-IAP2
Chemotaxis_SDF-1/ CXCR4-induced chemotaxis of immune cells	79	7.72162e-05	0.00591991	4	Fyn, SFK, G-protein alpha-13, CXCR4	9.72453e-05	0.00465388	3	c-IAP1, TRAF5, NIK(MAP3K14)
Immune response_BAFF-induced non-canonical NF-kB signaling	32	0.000105562	0.00627619	3	c-IAP1, NIK(MAP3K14), c-IAP2	0.000119686	0.00501183	3	c-IAP1, NIK(MAP3K14), c-IAP2
T follicular helper cell dysfunction in SLE	90	0.000128372	0.00627619	4	Fyn, FKHR, JAK1, NIK(MAP3K14)	0.00056719	0.014616	3	HB-EGF(mature), HB-EGF, TGF-alpha
NF-kB pathway in multiple myeloma	35	0.000138465	0.00627619	3	c-IAP1, NIK(MAP3K14), c-IAP2	0.000154509	0.00575117	3	Fra-2, c-IAP1, c-IAP2
Immune response_IL-12-induced IFN-gamma production	36	0.000150752	0.00627619	3	STAT4, GADD45 beta, NIK(MAP3K14)	0.000174145	0.00583384	3	c-IAP1, NIK(MAP3K14), c-IAP2
Immune response_IL-4 signaling pathway	94	0.000151949	0.00627619	4	Tubulin alpha, FKHR, Fra-2, JAK1	0.00270394	0.0258805	2	STAT4, NIK(MAP3K14)
Immune response_IL-7 signaling in T lymphocytes	37	0.000163727	0.00627619	3	Fyn, FKHR, JAK1	0.00067255	0.0160932	2	TRAF5, NIK(MAP3K14)
Stem cells_Pancreatic cancer stem cells in tumor metastasis	40	0.000206947	0.00732275	3	Fyn, G-protein alpha-13, CXCR4	0.00438369	0.0299701	2	STAT4, JAK1
Apoptosis and survival_Lymphotoxin-beta receptor signaling	42	0.000239505	0.00786944	3	c-IAP1, TRAF5, NIK(MAP3K14)	0.00438369	0.0299701	2	JAK1, NIK(MAP3K14)
Immune response_IL-7 signaling in B lymphocytes	43	0.000256955	0.00787996	3	Fyn, FKHR, JAK1	0.000760009	0.0169735	3	STAT4, JAK1, NIK(MAP3K14)
Immune response_TNF-R2 signaling pathways	45	0.000294279	0.00802915	3	c-IAP1, NIK(MAP3K14), c-IAP2	0.00105398	0.0207695	3	RSAD2, JAK1, NIK(MAP3K14)
Apoptosis and survival_IL-17-induced CIKS-independent signaling pathways	46	0.000314184	0.00802915	3	STAT4, MKP-1, JAK1	0.00130652	0.0243158	2	STAT4, JAK1
Immune response_Inhibitory action of Lipoxins on pro-inflammatory TNF-alpha signaling	46	0.000314184	0.00802915	3	FKHR, JAK1, NIK(MAP3K14)	0.00163967	0.0249678	2	TRAF5, NIK(MAP3K14)
Development_PEDF signaling	49	0.000379055	0.00871827	3	Fra-2, c-IAP1, c-IAP2	0.00163967	0.0249678	2	JAK1, c-IAP2
Development_G-CSF signaling	49	0.000379055	0.00871827	3	JAK1, c-IAP2, CXCR4	0.00175879	0.0256172	2	c-IAP1, c-IAP2
Signal transduction_NF-kB activation pathways	51	0.000426751	0.00934787	3	c-IAP1, NIK(MAP3K14), c-IAP2	0.00188192	0.0258805	2	JAK1, c-IAP2
Immune response_IL-5 signaling via JAK/STAT	56	0.00056242	0.0117597	3	MKP-1, JAK1, c-IAP2	0.00200904	0.0258805	2	c-IAP1, c-IAP2
Cytoskeleton remodeling_Substance P mediated membrane blebbing	16	0.000961549	0.019231	2	Tubulin alpha, G-protein alpha-12 family	0.00214014	0.0258805	2	JAK1, NIK(MAP3K14)
Stem cells_CD30 signaling in transformed embryonic stem cells	18	0.00122151	0.0234122	2	TRAF5, NIK(MAP3K14)	0.00227519	0.0258805	2	c-IAP1, c-IAP2
CHDI_Correlations from Replication data_Causal network (positive correlations)	79	0.00153274	0.0282024	3	CD83, NIK(MAP3K14), CXCR4	0.00241419	0.0258805	2	c-IAP1, c-IAP2
Development_Role of G-CSF in hematopoietic stem cell mobilization	21	0.00166742	0.0295005	2	JAK1, CXCR4	0.00270394	0.0258805	2	STAT4, JAK1
SLE genetic marker-specific pathways in antigen-presenting cells (APC)	84	0.00182858	0.0311536	3	STAT4, JAK1, NIK(MAP3K14)	0.00316772	0.0265296	2	TRAF5, NIK(MAP3K14)
Immune response_IL-2 signaling via JAK/ STAT	25	0.00236471	0.0375093	2	STAT4, JAK1	0.00316772	0.0265296	2	c-IAP1, c-IAP2
Development_ERBB-family signaling	39					7.77487e-05	0.00434097	3	HB-EGF, TGF-alpha, NIK(MAP3K14)
Non-genomic signaling of ESR2 (membrane) in lung cancer cells	53					0.000195334	0.00594882	3	HB-EGF(mature), HB-EGF, TGF-alpha
Development_EGFR signaling pathway	71					0.000464447	0.0129658	3	HB-EGF, TGF-alpha, JAK1
TLR and EGFR-induced inflammatory signaling in normal and asthmatic airway epithelium	22					0.00101004	0.0207695	2	HB-EGF, TGF-alpha
Neurogenesis_NGF/ TrkA MAPK-mediated signaling	105					0.00145097	0.0249678	3	C3G, HB-EGF, PLAUR (uPAR)
Pancreatic cancer cell resistance to Tarceva (erlotinib)	27					0.00152458	0.0249678	2	HB-EGF, TGF-alpha
Development_Dopamine-induced transactivation of EGFR in SVZ neural stem cells	31					0.00200904	0.0258805	2	HB-EGF, TGF-alpha
Immune response_IL-11 signaling via JAK/STAT	34					0.00241419	0.0258805	2	JAK1, Pim-3
Plasminogen activators signaling in pancreatic cancer	35					0.00255711	0.0258805	2	HB-EGF, PLAUR (uPAR)
Cigarette smoke-induced inflammatory signaling in airway epithelial cells	36					0.00270394	0.0258805	2	HB-EGF, TGF-alpha
PR action in breast cancer: stimulation of cell growth and proliferation	36					0.00270394	0.0258805	2	HB-EGF, JAK1
Development_Oligodendrocyte differentiation (general schema)	38					0.00300926	0.0265296	2	HB-EGF, TGF-alpha
Cell adhesion_PLAU signaling	39					0.00316772	0.0265296	2	PLAUR (uPAR), JAK1
Immune response_TSLP signalling	39					0.00316772	0.0265296	2	STAT4, JAK1
Immune response_Th1 and Th2 cell differentiation	40					0.00333002	0.0265609	2	STAT4, JAK1
The role of UV radiation in melanoma development	40					0.00333002	0.0265609	2	HB-EGF, TGF-alpha
Apoptosis and survival_Anti-apoptotic TNFs/NF-kB/Bcl-2 pathway	42					0.0036661	0.0279124	2	TRAF5, NIK(MAP3K14)
Inhibition of apoptosis in gastric cancer	42					0.0036661	0.0279124	2	c-IAP1, c-IAP2
Apoptosis and survival_TNFR1 signaling pathway	43					0.00383984	0.0279641	2	c-IAP1, c-IAP2
Immune response_BAFF-induced canonical NF-kB signaling	43					0.00383984	0.0279641	2	c-Rel (NF-kB subunit), NIK(MAP3K14)
EGFR signaling in Prostate Cancer	46					0.00438369	0.0299701	2	HB-EGF, TGF-alpha
Immune response_Induction of apoptosis and inhibition of proliferation mediated by IFN-gamma	47					0.00457246	0.0302178	2	C3G, JAK1
G-protein signaling_TC21 regulation pathway	25	0.00236471	0.0375093	2	C3G, G-protein alpha-12 family
Immune response_IFN-alpha/beta signaling via PI3K and NF-kB pathways	94	0.00252186	0.0385648	3	RSAD2, JAK1, NIK(MAP3K14)
Transcription_HIF-1 targets	95	0.00259893	0.0385648	3	TfR1, PLAUR (uPAR), CXCR4
Apoptosis and survival_IL-17-induced CIKS-dependent NF-kB signaling and mRNA stabilization	28	0.00296329	0.040595	2	TRAF5, NIK(MAP3K14)
Development_Role of CNTF and LIF in regulation of oligodendrocyte development	28	0.00296329	0.040595	2	JAK1, c-IAP2
Role of IFN-beta in activation of T cell apoptosis in multiple sclerosis	29	0.003177	0.040595	2	c-IAP1, c-IAP2
Apoptosis and survival_nAChR in apoptosis inhibition and cell cycle progression	29	0.003177	0.040595	2	Fyn, FKHR
Histone deacetylases in Prostate Cancer	29	0.003177	0.040595	2	Tubulin alpha, FKHR
Role of CNTF and LIF in regulation of oligodendrocyte development in multiple sclerosis	30	0.00339773	0.042242	2	JAK1, c-IAP2
Apoptosis and survival_Role of IAP-proteins in apoptosis	31	0.00362544	0.0438869	2	c-IAP1, c-IAP2
Activation of ACTH production in pituitary gland in major depressive disorder	32	0.0038601	0.0443912	2	JAK1, NIK(MAP3K14)
Cytoskeleton remodeling_Reverse signaling by Ephrin-B	32	0.0038601	0.0443912	2	Tubulin alpha, CXCR4
Resistance of pancreatic cancer cells to death receptor signaling	33	0.00410166	0.044923	2	c-IAP1, c-IAP2
SDF-1 axis in endothelial progenitor cell recruitment in healing myocardial infarction	33	0.00410166	0.044923	2	FKHR, CXCR4
Role of Apo-2L(TNFSF10) in Prostate Cancer cell apoptosis	34	0.00435009	0.0454782	2	c-IAP1, c-IAP2
G-protein signaling_RhoA regulation pathway	34	0.00435009	0.0454782	2	Fyn, G-protein alpha-12 family
Development_Growth hormone signaling via STATs and PLC/IP3	35	0.00460534	0.0470768	2	Fyn, C3G
Immune response_IL-22 signaling pathway	36	0.00486738	0.0486738	2	STAT4, JAK1
Immune response_Generation of memory CD4+ T cells	37	0.00513616	0.0502688	2	FKHR, JAK1
Development_SDF-1 signaling in hematopoietic stem cell homing	38	0.00541164	0.0503682	2	C3G, CXCR4
Apoptosis and survival_APRIL and BAFF signaling	39	0.00569379	0.0503682	2	TRAF5, NIK(MAP3K14)
Apoptosis and survival_Ubiquitination and phosphorylation in TNF-alpha-induced NF-kB signaling	39	0.00569379	0.0503682	2	c-IAP1, c-IAP2

## Sheet: Braak_CERAD
		Braak				CERAD
Pathway	Total	P value	FDR-adjusted P value	In Data	Genes	P value	FDR-adjusted P value	In Data	Genes
Development_Regulation of cytoskeleton proteins in oligodendrocyte differentiation and myelination	59	1.7658e-06	0.000640045	5	Tubulin alpha, Fyn, PDGF-A, Tubulin beta, Tubulin (in microtubules)	3.62196e-06	0.00125682	4	Tubulin alpha, Tubulin beta, Connexin 43, Tubulin (in microtubules)
Inhibition of remyelination in multiple sclerosis: regulation of cytoskeleton proteins	44	1.57339e-05	0.00204016	4	Tubulin alpha, Fyn, Tubulin beta, Tubulin (in microtubules)	1.73016e-05	0.00300182	4	Tubulin alpha, Fyn, Tubulin beta, Tubulin (in microtubules)
Cell adhesion_Gap junctions	30	3.29072e-06	0.000640045	4	Tubulin alpha, Tubulin beta, Connexin 43, Tubulin (in microtubules)	5.57939e-05	0.0064535	4	Tubulin alpha, Fyn, Tubulin beta, Tubulin (in microtubules)
Signal transduction_Angiotensin II/ AGTR1 signaling via p38, ERK and PI3K	98	2.16717e-05	0.00210757	5	EGR1, Fyn, PDGF-A, PAI1, HB-EGF	9.25745e-05	0.00803084	3	Tubulin alpha, Tubulin beta, Tubulin (in microtubules)
Apoptosis and survival_Anti-apoptotic TNFs/NF-kB/Bcl-2 pathway	42	0.00041302	0.0191269	3	TRAF5, NIK(MAP3K14), OX40(TNFRSF4)	0.000117145	0.00812989	3	NIK(MAP3K14), c-IAP1, c-IAP2
Cytoskeleton remodeling_Neurofilaments	25	8.6234e-05	0.006709	3	Tubulin alpha, Tubulin beta, Tubulin (in microtubules)	0.000196188	0.00972534	3	Tubulin alpha, Tubulin beta, Tubulin (in microtubules)
Immune response_BAFF-induced non-canonical NF-kB signaling	32					0.000196188	0.00972534	3	NIK(MAP3K14), c-IAP1, c-IAP2
NF-kB pathway in multiple myeloma	35					0.000256955	0.010031	3	NIK(MAP3K14), c-IAP1, c-IAP2
Cell cycle_Role of Nek in cell cycle regulation	32	0.000182831	0.0118535	3	Tubulin alpha, Tubulin beta, Tubulin (in microtubules)	0.000279618	0.010031	3	Tubulin alpha, Tubulin beta, Tubulin (in microtubules)
Immune response_IL-7 signaling in B lymphocytes	43	0.000442921	0.0191269	3	IL7RA, Fyn, Pim-1	0.000289077	0.010031	4	NIK(MAP3K14), Fyn, IRF4, OX40(TNFRSF4)
Immune response_TNF-R2 signaling pathways	45					0.000543409	0.0164925	3	NIK(MAP3K14), c-IAP1, c-IAP2
Cytoskeleton remodeling_Keratin filaments	36	0.000260645	0.0144844	3	Tubulin alpha, Tubulin beta, Tubulin (in microtubules)	0.000579877	0.0164925	3	Fyn, HB-EGF, Tubulin (in microtubules)
Th9 cells in asthma	47					0.000617876	0.0164925	3	NIK(MAP3K14), IRF4, OX40(TNFRSF4)
Development_PEDF signaling	49					0.000698569	0.0173145	3	Fra-2, c-IAP1, c-IAP2
Signal transduction_NF-kB activation pathways	51					0.000785692	0.0181757	3	NIK(MAP3K14), c-IAP1, c-IAP2
Oxidative stress_ROS-induced cellular signaling	108	0.000528501	0.0191269	4	EGR1, TfR1, NIK(MAP3K14), PAI1	0.00126252	0.027381	3	Fyn, SFK, HB-EGF
Neurophysiological process_Receptor-mediated axon growth repulsion	46	0.000540864	0.0191269	3	Fyn, HB-EGF, Tubulin (in microtubules)	0.00138843	0.0277962	3	SFK, HB-EGF(mature), HB-EGF
Stimulation of TGF-beta signaling in lung cancer	48	0.000613277	0.0198804	3	EGR1, Fyn, PAI1	0.00145027	0.0277962	2	Tubulin alpha, Tubulin (in microtubules)
Cell adhesion_ECM remodeling	55	0.000914589	0.026786	3	TIMP3, PAI1, HB-EGF	0.00152198	0.0277962	3	STAT4, C3G, RSAD2
Oxidative stress_ROS-mediated MAPK activation via canonical pathways	60	0.0011786	0.0286547	3	Fyn, SFK, HB-EGF	0.00327571	0.0560326	2	Tubulin alpha, Tubulin beta
Signal transduction_Adenosine A1 receptor signaling pathway	62	0.0012963	0.028909	3	SFK, HB-EGF(mature), HB-EGF	0.0035525	0.0560326	2	Tubulin alpha, Tubulin (in microtubules)
Cytoskeleton remodeling_Substance P mediated membrane blebbing	16	0.00138389	0.028909	2	Tubulin alpha, Tubulin (in microtubules)	0.0035525	0.0560326	2	EGR3, ATF-3
Immune response_IFN-alpha/beta signaling via JAK/STAT	64	0.00142116	0.028909	3	STAT4, C3G, RSAD2	0.00413766	0.0624247	2	PLCL1, Tubulin (in microtubules)
Signal transduction_PDGF signaling via MAPK cascades	65	0.00148633	0.028909	3	EGR1, PDGF-A, NOR1	0.00454591	0.0657263	3	Fra-2, Tubulin alpha, c-Rel (NF-kB subunit)
Role of IFN-beta in activation of T cell apoptosis in multiple sclerosis	29					0.00476441	0.06613	2	c-IAP1, c-IAP2
Apoptosis and survival_Role of IAP-proteins in apoptosis	31					0.00543216	0.0664339	2	c-IAP1, c-IAP2
Stem cells_CD30 signaling in transformed embryonic stem cells	18	0.00175667	0.0312203	2	TRAF5, NIK(MAP3K14)	0.00555474	0.0664339	3	STAT4, NIK(MAP3K14), OX40(TNFRSF4)
Immune response_OX40L/ OX40 signaling pathway	69	0.00176567	0.0312203	3	TRAF5, NIK(MAP3K14), OX40(TNFRSF4)	0.00578123	0.0664339	2	Tubulin alpha, Tubulin (in microtubules)
Signal transduction_HTR2A signaling outside the nervous system	74	0.00215831	0.0365036	3	EGR1, HB-EGF(mature), HB-EGF	0.00614032	0.0664339	2	Tubulin alpha, Tubulin (in microtubules)
Role of metalloproteases and heparanase in progression of pancreatic cancer	33					0.00614032	0.0664339	2	CD147, HB-EGF
Resistance of pancreatic cancer cells to death receptor signaling	33					0.00614032	0.0664339	2	c-IAP1, c-IAP2
Proteolysis_Role of Parkin in the Ubiquitin-Proteasomal Pathway	24	0.00312715	0.0488638	2	Tubulin alpha, Tubulin beta	0.00650937	0.0664339	2	Fyn, Tubulin (in microtubules)
Defective macrophage-mediated bacterial phagocytosis in COPD	25	0.00339157	0.0488638	2	Tubulin alpha, Tubulin (in microtubules)	0.00650937	0.0664339	2	Fyn, Connexin 43
Role of Apo-2L(TNFSF10) in Prostate Cancer cell apoptosis	34					0.00650937	0.0664339	2	c-IAP1, c-IAP2
HBV-dependent transcription regulation leading to HCC	25	0.00339157	0.0488638	2	EGR3, EGR1	0.0068883	0.0682926	2	Fyn, C3G
Putative pathways of hormone action in neurofibromatosis type 1	25	0.00339157	0.0488638	2	EGR3, EGR1	0.00727705	0.0700898	2	STAT4, NIK(MAP3K14)
T follicular helper cell dysfunction in SLE	90	0.00376322	0.0495744	3	NIK(MAP3K14), Fyn, OX40(TNFRSF4)	0.00767554	0.0700898	2	IL7RA, OX40(TNFRSF4)
Role of red blood cell adhesion to endothelium in vaso-occlusion in Sickle cell disease	37					0.00767554	0.0700898	2	CD147, TfR1
Apoptosis and survival_Anti-apoptotic TNFs/NF-kB/IAP pathway	27	0.00395066	0.0495744	2	TRAF5, NIK(MAP3K14)	0.00850145	0.0702381	2	NIK(MAP3K14), HB-EGF
Neurophysiological process_GABA-A receptor life cycle	27	0.00395066	0.0495744	2	PLCL1, Tubulin (in microtubules)	0.00850145	0.0702381	2	STAT4, OX40(TNFRSF4)
Apoptosis and survival_Ubiquitination and phosphorylation in TNF-alpha-induced NF-kB signaling	39					0.00850145	0.0702381	2	c-IAP1, c-IAP2
Immune response_TSLP signalling	39					0.00850145	0.0702381	2	STAT4, IL7RA
MAPK-mediated proliferation of normal and asthmatic smooth muscle cells	56	0.000964021	0.026786	3	PDGF-A, PAI1, HB-EGF	0.0098116	0.0742222	2	NIK(MAP3K14), OX40(TNFRSF4)
Apoptosis and survival_Lymphotoxin-beta receptor signaling	42					0.0098116	0.0742222	2	NIK(MAP3K14), c-IAP1
Inhibition of apoptosis in gastric cancer	42					0.0098116	0.0742222	2	c-IAP1, c-IAP2
Effect of H. pylori infection on gastric epithelial cell proliferation	58	0.0010679	0.0276941	3	EGR1, C3G, HB-EGF	0.010267	0.0742222	2	IL7RA, Fyn
Apoptosis and survival_TNFR1 signaling pathway	43					0.010267	0.0742222	2	c-IAP1, c-IAP2
Immune response_BAFF-induced canonical NF-kB signaling	43					0.010267	0.0742222	2	NIK(MAP3K14), c-Rel (NF-kB subunit)
Immune response_Naive CD4+ T cell differentiation	46					0.0116886	0.0827744	2	STAT4, IRF4
Inhibition of remyelination in multiple sclerosis: role of cell-cell and ECM-cell interactions	47					0.0121806	0.0845336	2	Fyn, Connexin 43
Activation of TGF-beta signaling in pancreatic cancer	27	0.00395066	0.0495744	2	PDGF-A, PAI1
Apoptosis and survival_IL-17-induced CIKS-dependent NF-kB signaling and mRNA stabilization	28	0.00424518	0.0501289	2	TRAF5, NIK(MAP3K14)
Immune response_IL-4 signaling pathway	94	0.00425258	0.0501289	3	Fra-2, Tubulin alpha, c-Rel (NF-kB subunit)
SLE genetic marker-specific pathways in T cells	101	0.00519853	0.0593854	3	STAT4, NIK(MAP3K14), OX40(TNFRSF4)
Immune response_IL-3 signaling via ERK and PI3K	102	0.00534316	0.0593854	3	IL3RA, EGR1, C3G
Cytoskeleton remodeling_Reverse signaling by Ephrin-B	32	0.00552146	0.0595249	2	Tubulin alpha, Tubulin (in microtubules)
Neurogenesis_NGF/ TrkA MAPK-mediated signaling	105	0.00579158	0.0595249	3	EGR1, C3G, HB-EGF
Cell cycle_Spindle assembly and chromosome separation	33	0.00586474	0.0595249	2	Tubulin alpha, Tubulin (in microtubules)
Development_Role of CDK5 in neuronal development	34	0.00621756	0.0595249	2	Fyn, Tubulin (in microtubules)
Development_Role of cell-cell and ECM-cell interactions in oligodendrocyte differentiation and myelination	34	0.00621756	0.0595249	2	Fyn, Connexin 43
Development_Growth hormone signaling via STATs and PLC/IP3	35	0.00657987	0.0595249	2	Fyn, C3G
Plasminogen activators signaling in pancreatic cancer	35	0.00657987	0.0595249	2	PAI1, HB-EGF
Production and activation of TGF-beta in airway smooth muscle cells	35	0.00657987	0.0595249	2	EGR1, PAI1
Immune response_IL-12-induced IFN-gamma production	36	0.00695159	0.0614584	2	STAT4, NIK(MAP3K14)
Immune response_Generation of memory CD4+ T cells	37	0.00733265	0.0619544	2	IL7RA, OX40(TNFRSF4)
Development_Growth factors in regulation of oligodendrocyte precursor cell survival	37	0.00733265	0.0619544	2	Fyn, PDGF-A
Development_Oligodendrocyte differentiation (general schema)	38	0.007723	0.0619544	2	PDGF-A, HB-EGF
Development_ERBB-family signaling	39	0.00812255	0.0619544	2	NIK(MAP3K14), HB-EGF
Immune response_Differentiation and clonal expansion of CD8+ T cells	39	0.00812255	0.0619544	2	STAT4, OX40(TNFRSF4)
Apoptosis and survival_APRIL and BAFF signaling	39	0.00812255	0.0619544	2	TRAF5, NIK(MAP3K14)
