# Supplementary material for: Reduced TREM2 activation in microglia of patients with Alzheimer's disease
Source: FEBS Open Bio. 2021 Sep 28;11(11):3063–80. doi: 10.1002/2211-5463.13300 (PMC8564098; doi:10.1002/2211-5463.13300)
Supplement: Supplementary file 7 — Table. S6. Comparison of TREM2 expression levels between AD vs HC vs MCI microglia. [file FEB4-11-3063-s009.xlsx]

## Sheet: TREM2 expression
Dataset	FDR-adjusted P value*
MMSE AD vs. HC	1
MMSE AD vs. MCI	1
MMSE MCI vs. HC	1
Cogdx AD vs. HC	1
Cogdx AD vs. MCI	1
Cogdx MCI vs. HC	1
*FDR-adjusted P value from comparison test between AD vs. HC, AD vs. MCI, and MCI vs. HC of ROSMAP syn18485175 data.
