# Supplementary material for: Reduced TREM2 activation in microglia of patients with Alzheimer's disease
Source: FEBS Open Bio. 2021 Sep 28;11(11):3063–80. doi: 10.1002/2211-5463.13300 (PMC8564098; doi:10.1002/2211-5463.13300)
Supplement: Supplementary file 8 — Table. S7. Correlation between TREM2 expression levels and Braak, CERAD, and MMSE scores in AD microglia. [file FEB4-11-3063-s002.xlsx]

## Sheet: Correlation with TREM2
Dataset	FDR-adjusted P value*
Braak	0.865
MMSE	0.852
CERAD	0.905
*FDR-adjusted P value from correlation between TREM2 gene and MMSE, Braak, or CERAD of ROSMAP syn18485175 data.
