# Supplementary material for: Reduced TREM2 activation in microglia of patients with Alzheimer's disease
Source: FEBS Open Bio. 2021 Sep 28;11(11):3063–80. doi: 10.1002/2211-5463.13300 (PMC8564098; doi:10.1002/2211-5463.13300)
Supplement: Supplementary file 9 — Table. S8. Clinical profiles of donors from ROSMAP syn21125841 data. [file FEB4-11-3063-s005.xlsx]

## Sheet: ROSMAP syn21125841
Donor ID	Age at death	MMSE*	Braak	CERAD	Cogdx	Classification by MMSE	Classification by cogdx
10298957	82.371	10	3	2	4	AD	AD
15121461	90+	16.1538	5	1	4	AD	AD
15144878	86.193	7	5	1	4	AD	AD
15178486	90+	30	4	4	1	HC	HC
15179365	83.6441	17	3	1	4	AD	AD
15196848	90+	28	3	4	1	MCI	HC
20240514	89.7358	30	3	4	1	HC	HC
20280666	90+	27.6	4	4	1	MCI	HC
20371236	90+	14	5	1	4	AD	AD
20535564	82.6995	0	5	1	4	AD	AD
20800682	84.7529	30	3	4	1	HC	HC
20897173	89.2813	21.4286	3	4	1	AD	HC
20911508	90+	0	5	1	4	AD	AD
20959216	90+	12	5	2	4	AD	AD
20963578	81.911	28	4	4	1	MCI	HC
21272396	87.2005	28	1	4	1	MCI	HC
21403995	86.1136	15	3	1	4	AD	AD
30544882	89.3525	13	3	2	4	AD	AD
34779151	86.3025	25	2	4	1	MCI	HC
*Missing items were imputed based on other variables in cases where a participant refused to answer one to four MMSE items or was physically unable to answer one or more items.
